# Supplementary material for: Estimating spatial variation in the effects of climate change on the net primary production of Japanese cedar plantations based on modeled carbon dynamics
Source: PLoS One. 2021 Feb 17;16(2):e0247165. doi: 10.1371/journal.pone.0247165 (PMC7888599; doi:10.1371/journal.pone.0247165)
Supplement: S2 File — (ZIP) [file pone.0247165.s002.zip › S10_Table.xlsx]

## Sheet: readme
S10 Table. MAT and NPP in RCP2.6 of MIROC5 and GFDL-CM3
Prepared by Jumpei Toriyama on 15th, Jan. 2021
This is supporting information for Toriyama et al.
When using the dataset, please cite this paper.
Title
Estimating spatial variation in the effects of climate change on the net primary production of Japanese cedar plantations based on modeled carbon dynamics
Authors
Jumpei Toriyama*, Shoji Hashimoto, Yoko Osone, Naoyuki Yamashita, Tatsuya Tsurita, Takanori Shimizu, Taku M. Saitoh, Shinji Sawano, Aleksi Lehtonen, Shigehiro Ishizuka
* Corresponding author (JT)
E-mail address: jtori@affrc.go.jp
Explanation of variable
Variable	Note
third_mesh_id	ID for third-mesh order
block	Regional block, 1 for SW, 2 for CT, 3 for NE
mat_hist_miroc5	MAT in historical trends (1996-2000) in MIROC5
mat_hist_gfdlcm3	MAT in historical trends (1996-2000) in GFDL-CM3
mat_rcp26_miroc5	MAT in RCP2.6 (2096-2100) in MIROC5
mat_rcp26_gfdlcm3	MAT in RCP2.6 (2096-2100) in GFDL-CM3
npp_hist_miroc5	NPP in historical trends (1996-2000) in MIROC5
npp_hist_gfdlcm3	NPP in historical trends (1996-2000) in GFDL-CM3
npp_rcp26_miroc5	NPP in RCP2.6 (2096-2100) in MIROC5
npp_rcp26_gfdlcm3	NPP in RCP2.6 (2096-2100) in GFDL-CM3

## Sheet: mat_npp
third_mesh_id	block	mat_hist_miroc5	mat_hist_gfdlcm3	mat_rcp26_miroc5	mat_rcp26_gfdlcm3	npp_hist_miroc5	npp_hist_gfdlcm3	npp_rcp26_miroc5	npp_rcp26_gfdlcm3
36225746	1	23.8	23.94	25.6	26.08	0.7179	0.7216	0.7084	0.661
36225737	1	24.03	24.16	25.81	26.3	0.7114	0.7154	0.7022	0.6538
36225747	1	23.53	23.66	25.32	25.81	0.7271	0.7325	0.7168	0.6721
36225738	1	23.96	24.1	25.75	26.24	0.7403	0.7201	0.732	0.667
36225748	1	23.63	23.76	25.41	25.91	0.7238	0.7294	0.7131	0.6684
36225729	1	23.92	24.05	25.69	26.19	0.7046	0.7091	0.691	0.655
36225739	1	23.56	23.69	25.34	25.83	0.7275	0.7352	0.7197	0.6779
36235020	1	23.83	23.95	25.48	26.07	0.7129	0.7269	0.7116	0.6675
36235030	1	23.56	23.7	25.34	25.84	0.7258	0.7337	0.7185	0.6784
36235040	1	23.66	23.8	25.44	25.94	0.7194	0.7282	0.7141	0.6721
36235031	1	23.72	23.84	25.37	25.96	0.7157	0.7311	0.7157	0.6735
36233565	1	22.93	23.04	24.38	25.15	0.735	0.7778	0.7525	0.7143
36233575	1	23.38	23.49	24.83	25.61	0.7221	0.7612	0.7406	0.6972
36233585	1	23.28	23.39	24.72	25.5	0.7254	0.7678	0.7461	0.7026
36234519	1	23.76	23.87	25.2	25.99	0.7249	0.7496	0.7317	0.6812
36234667	1	22.33	22.44	23.76	24.55	0.7675	0.7892	0.7753	0.7391
36234677	1	23.14	23.25	24.57	25.35	0.7415	0.7714	0.7503	0.7089
36234648	1	21.81	21.92	23.24	24.03	0.7853	0.8069	0.7908	0.7577
36234658	1	21.86	21.97	23.29	24.08	0.782	0.8044	0.7894	0.7549
36234668	1	22.55	22.66	23.98	24.77	0.7612	0.7817	0.7703	0.731
36234741	1	22.22	22.33	23.64	24.44	0.7684	0.7933	0.7801	0.7402
36234751	1	23.24	23.35	24.66	25.45	0.7375	0.7564	0.7501	0.7033
36245016	1	23.52	23.62	24.93	25.7	0.7066	0.754	0.7316	0.6914
36245026	1	23.34	23.44	24.75	25.52	0.7124	0.7599	0.7375	0.698
36245017	1	23.78	23.88	25.19	25.96	0.7006	0.7435	0.7245	0.6809
36245027	1	23.38	23.48	24.79	25.56	0.7125	0.7589	0.7375	0.6977
36245037	1	23.4	23.5	24.81	25.58	0.713	0.7572	0.7373	0.6967
36245110	1	23.69	23.8	25.04	25.86	0.712	0.7476	0.7252	0.6868
36245120	1	23.72	23.83	25.07	25.89	0.7098	0.7467	0.724	0.6846
36245130	1	23.94	24.04	25.34	26.11	0.6802	0.7268	0.7036	0.6629
36245140	1	23.37	23.47	24.77	25.55	0.7199	0.7586	0.7402	0.6983
36244141	1	23.66	23.76	25	25.83	0.6992	0.7473	0.709	0.6823
36245101	1	23.55	23.66	24.9	25.72	0.7155	0.7537	0.7285	0.6934
36245111	1	22.63	22.73	23.97	24.79	0.745	0.7874	0.7567	0.732
36245121	1	23.32	23.43	24.67	25.49	0.7213	0.7607	0.7347	0.6998
36244142	1	23.72	23.83	25.06	25.9	0.6965	0.7453	0.7063	0.6784
36244192	1	24.04	24.15	25.38	26.21	0.6989	0.7337	0.7075	0.669
36245102	1	23.52	23.63	24.86	25.69	0.7154	0.7542	0.7276	0.6927
36245112	1	22.75	22.86	24.1	24.92	0.739	0.7819	0.7511	0.7246
36245122	1	22.52	22.62	23.86	24.68	0.7432	0.7858	0.7529	0.7288
36244133	1	23.99	24.1	25.33	26.16	0.6885	0.7351	0.6962	0.666
36244143	1	23.56	23.67	24.9	25.73	0.7022	0.7508	0.7087	0.6842
36244153	1	23.54	23.65	24.88	25.72	0.7032	0.751	0.7106	0.685
36244193	1	24.22	24.32	25.56	26.39	0.6944	0.7271	0.701	0.6594
36245103	1	23.4	23.51	24.75	25.57	0.7195	0.7596	0.7302	0.697
36245113	1	22.46	22.56	23.8	24.62	0.7476	0.7908	0.7581	0.7345
36245123	1	22.24	22.34	23.58	24.41	0.7522	0.7958	0.7615	0.7408
36244154	1	24.03	24.14	25.37	26.21	0.6898	0.7326	0.6957	0.6615
36244174	1	24.08	24.18	25.42	26.25	0.6976	0.7348	0.7032	0.6651
36244184	1	23.7	23.81	25.05	25.88	0.7097	0.7485	0.7146	0.6815
36244194	1	23.55	23.66	24.89	25.72	0.7175	0.7555	0.7238	0.6905
36245104	1	22.14	22.24	23.48	24.3	0.7581	0.8035	0.7658	0.7452
36245114	1	21.6	21.7	22.94	23.76	0.7745	0.8194	0.779	0.7639
36245124	1	22.41	22.52	23.75	24.58	0.7513	0.7918	0.7616	0.7362
36244175	1	24.25	24.36	25.59	26.42	0.6923	0.7275	0.6958	0.6565
36244185	1	23.98	24.09	25.32	26.15	0.7015	0.7374	0.7044	0.6679
36244195	1	23.52	23.63	24.86	25.69	0.7176	0.7554	0.7227	0.6896
36245105	1	23.25	23.36	24.59	25.42	0.7267	0.7639	0.7331	0.7004
36245115	1	22.93	23.03	24.27	25.09	0.7357	0.7722	0.7427	0.7133
36245125	1	21.92	22.02	23.26	24.08	0.7627	0.8036	0.7685	0.7487
36245135	1	22.47	22.57	23.81	24.64	0.7476	0.7816	0.7536	0.727
36245106	1	23.96	24.06	25.29	26.12	0.7048	0.7365	0.7086	0.6711
36245116	1	23.55	23.65	24.88	25.71	0.717	0.7497	0.7226	0.6879
36245126	1	23.12	23.22	24.45	25.28	0.7291	0.7637	0.7363	0.7052
36245136	1	22.88	22.98	24.22	25.05	0.7351	0.7679	0.7419	0.7111
36245117	1	23.95	24.05	25.28	26.12	0.699	0.7312	0.7045	0.6663
36245127	1	23.4	23.5	24.73	25.56	0.7161	0.7501	0.7218	0.6892
36245137	1	22.8	22.9	24.13	24.97	0.7321	0.7684	0.7384	0.7122
36245118	1	23.66	23.76	24.99	25.83	0.7073	0.7392	0.7127	0.677
36245128	1	23.79	23.89	25.12	25.96	0.702	0.7326	0.7071	0.6683
36245138	1	23.15	23.25	24.48	25.33	0.7203	0.7542	0.7269	0.694
36245148	1	23.52	23.62	24.85	25.7	0.7075	0.7373	0.7142	0.6763
36245158	1	23.36	23.46	24.68	25.54	0.7111	0.7423	0.7178	0.6814
36245168	1	23.34	23.44	24.67	25.53	0.7124	0.7431	0.7194	0.6831
36245178	1	23.85	23.95	25.18	26.04	0.6946	0.7215	0.701	0.6603
36245129	1	24.03	24.13	25.36	26.21	0.695	0.7219	0.7014	0.6583
36245139	1	23.88	23.98	25.21	26.06	0.6982	0.7265	0.7043	0.6632
36245159	1	23.76	23.86	25.08	25.94	0.6961	0.7236	0.7031	0.6625
36245169	1	23.41	23.51	24.74	25.6	0.7048	0.7358	0.713	0.6753
36245179	1	23.17	23.28	24.5	25.36	0.7113	0.7439	0.7204	0.6843
36245189	1	23.29	23.39	24.62	25.48	0.7083	0.7402	0.7183	0.6806
36245270	1	23.94	24.05	25.27	26.14	0.6844	0.7023	0.6908	0.6429
36245280	1	23.43	23.53	24.75	25.62	0.702	0.7318	0.7126	0.6731
36245290	1	23.55	23.65	24.88	25.74	0.6974	0.7287	0.7097	0.669
36245281	1	23.7	23.8	25.02	25.89	0.6946	0.7214	0.7044	0.662
36245291	1	23.56	23.66	24.89	25.75	0.6953	0.7257	0.7061	0.6665
36246201	1	23.83	23.93	25.16	26.02	0.6853	0.7121	0.696	0.6542
36246223	1	23.99	24.09	25.32	26.18	0.6715	0.6775	0.6695	0.6226
36246263	1	23.75	23.85	25.08	25.94	0.6867	0.7121	0.695	0.6554
36246264	1	23.76	23.86	25.09	25.95	0.6816	0.6994	0.6869	0.6439
36246274	1	23.15	23.25	24.48	25.34	0.7034	0.7352	0.7116	0.6796
36246284	1	23.2	23.3	24.53	25.39	0.7019	0.7347	0.7102	0.6782
36246275	1	23.62	23.72	24.96	25.82	0.6835	0.7033	0.6879	0.6468
36246285	1	23.17	23.27	24.5	25.36	0.699	0.7295	0.7059	0.6737
36246295	1	23.3	23.4	24.64	25.49	0.6955	0.7288	0.7037	0.6714
36247205	1	23.88	23.98	25.22	26.07	0.679	0.7089	0.6861	0.6489
36246296	1	23.89	23.99	25.23	26.08	0.6729	0.6851	0.6719	0.6284
36247206	1	23.68	23.78	25.02	25.87	0.6811	0.7002	0.6838	0.6433
37251181	1	23.76	23.88	25.09	25.99	0.6516	0.698	0.657	0.6368
37251191	1	23.82	23.94	25.15	26.05	0.6485	0.6941	0.6544	0.6329
37252124	1	23.39	23.51	24.72	25.61	0.6606	0.7089	0.6639	0.6553
37252115	1	23.38	23.51	24.72	25.61	0.6603	0.7101	0.6639	0.6551
37251177	1	23.49	23.61	24.81	25.69	0.6694	0.7117	0.6707	0.6635
37251255	1	23.71	23.82	25.03	25.88	0.6442	0.6963	0.6553	0.6437
37251265	1	23.73	23.84	25.05	25.91	0.6463	0.6992	0.6565	0.6457
37251286	1	23.53	23.65	24.86	25.71	0.6528	0.7058	0.6628	0.6548
39264549	1	22.7	22.85	24.17	25.05	0.7126	0.7474	0.678	0.6814
39264620	1	22.76	22.92	24.23	25.12	0.7317	0.7577	0.6947	0.6925
39264630	1	22.3	22.46	23.77	24.66	0.7468	0.7727	0.7069	0.7117
39264640	1	21.99	22.15	23.46	24.35	0.7356	0.7709	0.697	0.7098
39264650	1	22.47	22.62	23.93	24.82	0.7421	0.7657	0.7034	0.7065
39264621	1	22.72	22.88	24.19	25.08	0.7384	0.7621	0.6977	0.6968
39264631	1	22.27	22.43	23.74	24.63	0.7522	0.7773	0.7101	0.7145
39264641	1	21.9	22.06	23.37	24.26	0.7612	0.7862	0.7168	0.7273
39263662	1	22.37	22.53	23.84	24.73	0.752	0.7721	0.7079	0.7128
39263672	1	22.14	22.3	23.61	24.49	0.7595	0.7807	0.7139	0.7234
39263682	1	22.28	22.44	23.75	24.64	0.7556	0.7771	0.71	0.7176
39264622	1	22.41	22.57	23.88	24.77	0.751	0.7747	0.7079	0.7101
39264632	1	22.11	22.27	23.58	24.47	0.7599	0.7842	0.7144	0.7221
39264642	1	21.88	22.04	23.35	24.24	0.7641	0.7879	0.7161	0.7293
39263653	1	22.77	22.93	24.24	25.12	0.7378	0.7561	0.696	0.694
39263663	1	22.74	22.9	24.21	25.09	0.7391	0.7587	0.697	0.6965
39263673	1	22.37	22.53	23.84	24.72	0.7514	0.772	0.7063	0.7119
39263683	1	22.49	22.65	23.96	24.84	0.7481	0.7691	0.7041	0.7075
39264613	1	22.85	23.01	24.32	25.2	0.7375	0.7597	0.697	0.694
39264623	1	22.37	22.53	23.84	24.72	0.7513	0.7749	0.7073	0.7118
39263654	1	22.84	23	24.31	25.19	0.7362	0.7544	0.6944	0.6918
39263674	1	22.9	23.06	24.37	25.25	0.7351	0.7539	0.6937	0.6906
39264634	1	22.79	22.95	24.29	25.16	0.7236	0.7469	0.6796	0.6842
39274121	1	22.43	22.59	23.87	24.7	0.7314	0.7462	0.699	0.6877
39274122	1	22.49	22.65	23.93	24.76	0.7267	0.7406	0.6962	0.6814
39277118	1	22.83	22.99	24.34	25.16	0.7087	0.7338	0.6663	0.6771
39271199	1	22.89	23.05	24.34	25.16	0.6963	0.7009	0.6795	0.6394
39272109	1	22.55	22.72	24	24.82	0.6947	0.7089	0.6717	0.6474
39272159	1	22.62	22.79	24.07	24.89	0.6951	0.7089	0.6722	0.6464
39277109	1	22.89	23.05	24.39	25.21	0.7084	0.7325	0.6654	0.6766
39272231	1	22.97	23.14	24.42	25.25	0.6948	0.7037	0.6808	0.641
39272222	1	23.08	23.24	24.53	25.35	0.687	0.6921	0.672	0.6292
39272232	1	22.86	23.03	24.31	25.13	0.6976	0.7058	0.6823	0.6433
39272242	1	22.64	22.8	24.09	24.91	0.7034	0.7126	0.688	0.6506
39271293	1	23.11	23.28	24.56	25.39	0.6805	0.6843	0.6635	0.6218
39272213	1	22.88	23.05	24.33	25.15	0.6945	0.7022	0.679	0.6402
39272285	1	22.8	22.97	24.25	25.07	0.6957	0.7124	0.6768	0.6484
39272286	1	22.62	22.79	24.07	24.9	0.7149	0.7175	0.7005	0.6587
39272217	1	22.68	22.85	24.13	24.96	0.7093	0.7159	0.6942	0.656
39271288	1	22.96	23.13	24.41	25.24	0.6849	0.6983	0.6648	0.635
39271298	1	22.73	22.9	24.17	25	0.7052	0.711	0.6886	0.6511
39272208	1	22.47	22.63	23.91	24.74	0.7146	0.7193	0.6994	0.6606
39272218	1	22.38	22.55	23.83	24.65	0.7204	0.7262	0.7065	0.6687
39272228	1	22.25	22.42	23.7	24.52	0.7227	0.7276	0.7072	0.6696
39272238	1	22.49	22.66	23.94	24.76	0.7194	0.7235	0.7052	0.6652
39272248	1	22.23	22.4	23.68	24.51	0.7283	0.7325	0.7129	0.6744
39272258	1	22.06	22.22	23.5	24.33	0.7334	0.7361	0.7197	0.68
39272229	1	22.28	22.45	23.73	24.56	0.7098	0.7226	0.6923	0.6639
39272239	1	22.58	22.75	24.02	24.85	0.7122	0.7133	0.6978	0.6537
39272249	1	22.26	22.43	23.71	24.53	0.7243	0.7257	0.7101	0.6669
39272259	1	21.69	21.86	23.14	23.96	0.736	0.7356	0.7229	0.6785
39272345	1	22.61	22.78	24.06	24.88	0.7219	0.7277	0.6911	0.6666
39272356	1	22.81	22.98	24.25	25.08	0.7175	0.7243	0.6861	0.662
39274589	1	22.56	22.75	24	24.92	0.7319	0.7659	0.6924	0.71
39274680	1	22.54	22.73	23.98	24.9	0.7342	0.767	0.6952	0.7097
39274690	1	22.51	22.7	23.95	24.87	0.7377	0.7701	0.6968	0.7137
39275600	1	22.41	22.6	23.85	24.78	0.7435	0.7741	0.7014	0.7165
39274651	1	22.76	22.95	24.2	25.12	0.735	0.7617	0.6956	0.7034
39274661	1	22.73	22.92	24.17	25.09	0.7337	0.7623	0.6933	0.7037
39274671	1	22.66	22.85	24.1	25.03	0.735	0.7644	0.6942	0.7068
39274681	1	22.6	22.8	24.05	24.98	0.7351	0.7661	0.6944	0.7084
39274691	1	22.52	22.71	23.96	24.89	0.7385	0.7688	0.6968	0.7109
39275601	1	22.48	22.67	23.92	24.86	0.7406	0.7702	0.6982	0.7128
39274652	1	22.77	22.96	24.21	25.13	0.7348	0.7591	0.6974	0.6986
39274662	1	22.56	22.75	24	24.92	0.7421	0.7677	0.7001	0.7099
39274672	1	22.29	22.49	23.74	24.67	0.7484	0.7759	0.7045	0.721
39274682	1	22.24	22.44	23.69	24.62	0.7482	0.7763	0.7045	0.721
39274692	1	22.19	22.39	23.64	24.57	0.7501	0.778	0.7038	0.724
39275602	1	22.25	22.45	23.7	24.64	0.7479	0.7744	0.7022	0.7198
39273623	1	22.8	22.99	24.25	25.14	0.7287	0.7529	0.6899	0.6933
39274643	1	22.8	22.99	24.24	25.17	0.7365	0.7579	0.6971	0.698
39274653	1	22.66	22.85	24.1	25.03	0.7408	0.7632	0.6998	0.7041
39274663	1	22.54	22.74	23.99	24.92	0.7425	0.7671	0.7028	0.7075
39274673	1	22.45	22.65	23.9	24.83	0.7437	0.7691	0.7018	0.7108
39274683	1	22.39	22.58	23.83	24.77	0.7443	0.7703	0.702	0.7132
39274693	1	22.2	22.4	23.64	24.59	0.75	0.776	0.7052	0.7205
39275603	1	22.1	22.3	23.55	24.49	0.7535	0.7786	0.7066	0.7248
39275613	1	22.35	22.55	23.79	24.74	0.7283	0.7572	0.6837	0.7005
39271694	1	22.14	22.36	23.61	24.53	0.7587	0.7798	0.7135	0.7231
39273634	1	22.79	22.98	24.23	25.13	0.731	0.7542	0.6931	0.6949
39273664	1	22.83	23.02	24.27	25.16	0.7286	0.7531	0.6913	0.6932
39274674	1	22.52	22.72	23.97	24.91	0.7419	0.7642	0.7012	0.7058
39272605	1	22.33	22.54	23.8	24.71	0.7348	0.7599	0.6949	0.7021
39274665	1	22.66	22.85	24.1	25.04	0.7385	0.7595	0.6991	0.7004
39274675	1	22.6	22.8	24.04	24.99	0.7388	0.7587	0.6984	0.7006
39275636	1	22.49	22.69	23.96	24.9	0.7255	0.7559	0.6861	0.6946
39275646	1	22.22	22.42	23.69	24.63	0.7351	0.7658	0.6934	0.7063
39275656	1	22.43	22.63	23.9	24.84	0.7263	0.7589	0.6871	0.6962
39275637	1	22.64	22.84	24.1	25.05	0.7393	0.7614	0.7034	0.6997
39275647	1	22.49	22.68	23.95	24.89	0.7436	0.7685	0.706	0.7068
39275657	1	22.26	22.46	23.73	24.67	0.7506	0.7766	0.7092	0.7173
39275658	1	22.57	22.77	24.04	24.98	0.7392	0.7658	0.7014	0.7046
39275668	1	22.09	22.29	23.56	24.5	0.7553	0.7835	0.7134	0.7251
39275678	1	22.23	22.43	23.69	24.64	0.7497	0.7791	0.7097	0.7188
39275688	1	22.53	22.72	24	24.93	0.7204	0.7557	0.6828	0.6922
39275659	1	22.49	22.69	23.95	24.9	0.7387	0.7664	0.7031	0.7047
39275669	1	21.73	21.92	23.2	24.14	0.7672	0.7962	0.7225	0.7391
39275679	1	21.44	21.64	22.9	23.85	0.7763	0.8069	0.7305	0.7512
39275689	1	22.02	22.22	23.49	24.43	0.7574	0.7868	0.715	0.7284
39275699	1	22.32	22.51	23.79	24.72	0.7269	0.7618	0.6882	0.6989
39275750	1	22.68	22.89	24.15	25.09	0.7329	0.761	0.6985	0.6979
39275760	1	22.09	22.3	23.56	24.5	0.7508	0.7838	0.7141	0.722
39275770	1	21.58	21.79	23.05	23.99	0.7665	0.8014	0.7252	0.741
39275780	1	22.2	22.39	23.67	24.6	0.7451	0.7797	0.7082	0.7189
39275790	1	22.44	22.64	23.91	24.85	0.7178	0.7569	0.6828	0.693
39275741	1	22.73	22.94	24.2	25.15	0.731	0.7587	0.6973	0.6942
39275751	1	22.55	22.76	24.02	24.96	0.738	0.7666	0.7031	0.703
39275761	1	22.22	22.42	23.69	24.63	0.7459	0.7781	0.7084	0.7167
39275771	1	21.88	22.09	23.34	24.29	0.7568	0.7899	0.7161	0.7303
39275781	1	22.02	22.23	23.49	24.43	0.7511	0.7839	0.7129	0.7232
39277771	1	21.88	22.09	23.38	24.3	0.7613	0.7899	0.7206	0.7232
39273762	1	22.74	22.94	24.19	25.09	0.7357	0.759	0.6987	0.6976
39275742	1	22.73	22.94	24.2	25.14	0.7261	0.7548	0.6958	0.6907
39275752	1	22.56	22.77	24.03	24.97	0.7311	0.761	0.7003	0.6973
39275762	1	22.35	22.56	23.82	24.76	0.7401	0.773	0.7042	0.7111
39275772	1	22.35	22.56	23.81	24.76	0.7402	0.774	0.7054	0.7115
39275782	1	22.32	22.52	23.79	24.72	0.7414	0.7739	0.7072	0.7121
39275792	1	22.21	22.41	23.68	24.61	0.7464	0.7782	0.7106	0.7177
39276702	1	22.26	22.46	23.73	24.66	0.7449	0.777	0.708	0.7167
39277732	1	21.78	21.99	23.28	24.21	0.7668	0.7923	0.7231	0.7316
39277742	1	21.2	21.41	22.7	23.63	0.7829	0.8097	0.7344	0.7545
39277752	1	21.23	21.44	22.73	23.66	0.7841	0.8106	0.7363	0.7522
39277792	1	22.42	22.63	23.94	24.85	0.7264	0.756	0.6913	0.6847
40270702	1	21.87	22.09	23.4	24.31	0.744	0.7717	0.7051	0.7071
39275753	1	22.7	22.9	24.17	25.1	0.7237	0.7519	0.6947	0.6868
39275763	1	22.52	22.73	23.99	24.92	0.737	0.766	0.7006	0.7041
39275773	1	22.42	22.63	23.89	24.83	0.7391	0.7704	0.703	0.7091
39275793	1	22.18	22.38	23.65	24.58	0.728	0.7635	0.6909	0.7027
39276703	1	22.2	22.41	23.68	24.6	0.7457	0.7757	0.7084	0.7175
39277733	1	21.94	22.15	23.44	24.38	0.7627	0.7863	0.7197	0.7248
39277743	1	21.59	21.8	23.09	24.02	0.7733	0.8007	0.7283	0.7387
39277753	1	20.8	21.01	22.3	23.23	0.7961	0.8225	0.7434	0.7683
39277763	1	20.49	20.7	22	22.92	0.8032	0.8296	0.7474	0.7779
39277773	1	21.5	21.72	23.03	23.95	0.7556	0.7805	0.7131	0.7213
39277793	1	21.91	22.13	23.43	24.35	0.762	0.786	0.7215	0.7233
40270703	1	21.46	21.68	22.98	23.9	0.7745	0.798	0.7305	0.7394
40270713	1	21.58	21.79	23.1	24.01	0.7696	0.7933	0.727	0.734
40270723	1	21.85	22.06	23.37	24.28	0.7591	0.7837	0.717	0.7225
39275764	1	22.59	22.8	24.07	24.99	0.7341	0.7634	0.6997	0.701
39275774	1	22.42	22.62	23.88	24.82	0.7374	0.7697	0.7034	0.709
39275784	1	22.19	22.39	23.66	24.58	0.7438	0.7779	0.7091	0.7179
39275794	1	22.06	22.27	23.54	24.46	0.7485	0.782	0.7125	0.723
39276704	1	22.02	22.23	23.5	24.42	0.751	0.7804	0.712	0.724
39276714	1	22.11	22.32	23.59	24.51	0.7261	0.7604	0.6881	0.7033
39276724	1	22.25	22.44	23.73	24.64	0.7206	0.7567	0.6839	0.6983
39277744	1	21.79	22	23.29	24.23	0.7701	0.7942	0.7253	0.7308
39277754	1	20.58	20.8	22.11	23.03	0.8033	0.8268	0.7484	0.7788
39277764	1	20.42	20.64	21.94	22.87	0.8061	0.8299	0.7507	0.7822
39277774	1	21.07	21.3	22.6	23.53	0.7872	0.8106	0.7377	0.7572
39277784	1	21.92	22.14	23.45	24.37	0.7427	0.7694	0.7037	0.7058
39277794	1	21.69	21.92	23.22	24.14	0.7511	0.7782	0.7114	0.7161
40270704	1	21.44	21.66	22.96	23.88	0.7747	0.7982	0.7304	0.7398
40270714	1	21.68	21.9	23.21	24.12	0.7461	0.7732	0.706	0.7097
40270724	1	21.92	22.14	23.45	24.36	0.7369	0.7639	0.6968	0.6998
40273724	1	22.5	22.69	24.04	24.88	0.7301	0.7569	0.6961	0.6892
39275775	1	22.46	22.66	23.92	24.85	0.7374	0.7697	0.7041	0.706
39275785	1	22.36	22.56	23.83	24.75	0.7358	0.7692	0.7013	0.7105
39275795	1	22.36	22.57	23.83	24.75	0.7368	0.7697	0.7031	0.7089
39276705	1	22.15	22.36	23.62	24.54	0.7423	0.7772	0.7067	0.7161
39276715	1	21.87	22.08	23.35	24.27	0.751	0.7839	0.7112	0.7259
39276725	1	22.31	22.52	23.79	24.72	0.7207	0.7539	0.6839	0.6942
39276735	1	22.45	22.67	23.94	24.87	0.7145	0.747	0.6779	0.6864
39277745	1	21.82	22.05	23.35	24.28	0.7488	0.7715	0.7083	0.7132
39277755	1	21.4	21.62	22.93	23.85	0.7624	0.786	0.7188	0.7297
39277765	1	21.23	21.45	22.76	23.69	0.785	0.8092	0.7383	0.7539
39277795	1	21.62	21.84	23.15	24.07	0.7525	0.7798	0.7132	0.719
40270705	1	21.12	21.34	22.65	23.57	0.7832	0.8051	0.7352	0.7511
40270715	1	21.64	21.86	23.17	24.09	0.7457	0.773	0.7068	0.7107
40272795	1	22.55	22.74	24.09	24.93	0.7093	0.7401	0.6685	0.6741
40274725	1	22.27	22.46	23.81	24.65	0.7402	0.7604	0.7074	0.6911
39273776	1	22.8	23	24.24	25.15	0.7163	0.7455	0.6779	0.6832
39275786	1	22.45	22.66	23.93	24.85	0.7343	0.7663	0.7015	0.706
39275796	1	22.26	22.46	23.73	24.65	0.7388	0.7734	0.7051	0.7131
39276706	1	22.11	22.33	23.6	24.52	0.7433	0.7768	0.7069	0.7171
39276716	1	21.73	21.94	23.21	24.14	0.755	0.7884	0.7145	0.7326
39276726	1	21.97	22.19	23.46	24.38	0.7291	0.763	0.6916	0.7057
39276736	1	22.24	22.46	23.73	24.66	0.7194	0.7514	0.6825	0.6942
39277796	1	21.63	21.85	23.16	24.08	0.7504	0.7758	0.7108	0.7174
40270706	1	21.4	21.62	22.93	23.85	0.775	0.7974	0.7303	0.7414
40270716	1	21.93	22.15	23.46	24.37	0.7555	0.7801	0.7171	0.7191
40274726	1	22.24	22.44	23.79	24.63	0.7419	0.7614	0.7082	0.692
40274736	1	22.08	22.27	23.63	24.47	0.7461	0.767	0.7113	0.6989
39275787	1	22.47	22.68	23.95	24.87	0.7321	0.7644	0.6993	0.7037
39275797	1	22.33	22.54	23.81	24.73	0.7365	0.7682	0.7026	0.7074
39276707	1	22.2	22.42	23.69	24.61	0.7374	0.7726	0.7031	0.7116
39276717	1	21.95	22.16	23.44	24.36	0.7467	0.7796	0.7107	0.7211
39276727	1	21.58	21.8	23.07	24	0.7613	0.7885	0.7177	0.7348
39276737	1	21.93	22.16	23.43	24.36	0.7331	0.7599	0.6914	0.7053
39277757	1	21.93	22.16	23.46	24.39	0.7645	0.7844	0.723	0.7236
39277797	1	22.02	22.25	23.55	24.48	0.737	0.762	0.7	0.6999
40270707	1	21.81	22.03	23.34	24.26	0.7609	0.7838	0.7213	0.7243
40274747	1	22.49	22.68	24.03	24.87	0.7304	0.7495	0.7006	0.6791
40274757	1	22.28	22.48	23.83	24.67	0.7401	0.7599	0.7069	0.6908
39275798	1	22.28	22.49	23.76	24.68	0.7178	0.7563	0.6842	0.6942
39276708	1	22.24	22.46	23.73	24.65	0.7394	0.77	0.7036	0.7094
39276718	1	22.13	22.35	23.62	24.54	0.7452	0.7733	0.7075	0.7141
39276728	1	22	22.22	23.5	24.43	0.7485	0.7765	0.7102	0.7178
39276738	1	22.03	22.25	23.52	24.46	0.7475	0.7731	0.7082	0.717
39276748	1	21.85	22.08	23.35	24.29	0.7536	0.778	0.7116	0.7233
39276758	1	22.13	22.35	23.63	24.57	0.7277	0.7534	0.6891	0.6957
39277748	1	22.24	22.46	23.77	24.69	0.7314	0.754	0.6959	0.6931
39277758	1	21.92	22.15	23.45	24.38	0.7399	0.763	0.7035	0.7062
39277768	1	21.72	21.95	23.25	24.18	0.7688	0.7881	0.727	0.7321
39276719	1	22.35	22.57	23.84	24.77	0.7359	0.7641	0.7002	0.7051
39276729	1	22.35	22.57	23.84	24.77	0.7371	0.7645	0.7012	0.7044
39276739	1	22.13	22.36	23.63	24.56	0.7453	0.7716	0.7082	0.7129
39276749	1	21.65	21.87	23.15	24.08	0.7605	0.7834	0.7161	0.732
39276759	1	21.69	21.91	23.21	24.14	0.7601	0.7823	0.7141	0.7339
39276769	1	21.72	21.95	23.25	24.18	0.7601	0.7808	0.714	0.7324
39276779	1	21.78	22	23.3	24.23	0.7607	0.7798	0.7144	0.7301
39276789	1	22.08	22.31	23.61	24.54	0.7321	0.7551	0.6949	0.699
39276799	1	21.9	22.13	23.43	24.36	0.7346	0.7596	0.6988	0.7052
39277769	1	21.97	22.19	23.5	24.43	0.7377	0.7602	0.7011	0.7043
40274759	1	22.03	22.22	23.58	24.42	0.7511	0.7658	0.7174	0.7006
40274769	1	22.11	22.3	23.66	24.49	0.7477	0.7637	0.713	0.6968
40274779	1	22.38	22.57	23.93	24.77	0.7373	0.7522	0.7055	0.6828
40274789	1	22.07	22.26	23.62	24.45	0.7483	0.7639	0.7124	0.697
39286020	1	22.35	22.57	23.85	24.78	0.7343	0.7644	0.701	0.7029
39286030	1	22.05	22.27	23.55	24.48	0.7478	0.774	0.7102	0.7165
39286040	1	21.69	21.91	23.19	24.12	0.7595	0.7819	0.7147	0.7297
39286050	1	21.26	21.49	22.79	23.71	0.7725	0.794	0.7235	0.7505
39286060	1	21.49	21.71	23.01	23.94	0.7675	0.788	0.7199	0.7415
39286070	1	21.65	21.88	23.18	24.1	0.7648	0.7842	0.7179	0.7346
39286080	1	21.73	21.96	23.26	24.19	0.7625	0.7817	0.7172	0.7302
39286090	1	21.42	21.65	22.95	23.88	0.7719	0.7891	0.7228	0.7418
39287000	1	21.19	21.41	22.72	23.64	0.7791	0.7962	0.7277	0.7506
39287010	1	21.55	21.78	23.08	24.01	0.7682	0.7853	0.7207	0.7347
40284090	1	22.25	22.45	23.8	24.64	0.7245	0.7488	0.6896	0.6783
39286021	1	22.32	22.54	23.81	24.74	0.735	0.7647	0.7029	0.7044
39286031	1	22.16	22.39	23.66	24.59	0.7427	0.7694	0.7071	0.7107
39286041	1	21.95	22.17	23.47	24.39	0.7496	0.7732	0.7095	0.7215
39286051	1	21.98	22.21	23.51	24.43	0.7529	0.7729	0.7096	0.7228
39286061	1	21.82	22.04	23.34	24.27	0.7587	0.7778	0.714	0.7285
39286071	1	21.53	21.75	23.05	23.98	0.769	0.7885	0.7221	0.7403
39286081	1	21.42	21.64	22.94	23.87	0.7725	0.7906	0.7238	0.7445
39286091	1	21.63	21.85	23.15	24.08	0.747	0.7677	0.707	0.7165
39287001	1	21.55	21.78	23.08	24.01	0.7681	0.7846	0.7213	0.7353
39287011	1	21.57	21.8	23.1	24.03	0.7678	0.7827	0.7205	0.733
39287021	1	21.75	21.97	23.28	24.21	0.7576	0.7765	0.715	0.7252
40285001	1	22.24	22.43	23.79	24.63	0.7419	0.7554	0.7093	0.6881
39286022	1	22.46	22.68	23.96	24.88	0.7297	0.7602	0.6993	0.698
39286032	1	22.26	22.49	23.76	24.69	0.7374	0.7653	0.7037	0.7061
39286042	1	22.19	22.41	23.71	24.63	0.7424	0.7654	0.7038	0.7135
39286052	1	22.19	22.42	23.72	24.64	0.7446	0.7661	0.7059	0.7128
39286062	1	22.02	22.25	23.55	24.47	0.753	0.7702	0.7082	0.7197
39286072	1	21.81	22.03	23.34	24.26	0.7431	0.7645	0.7034	0.7132
39286082	1	21.95	22.17	23.47	24.4	0.7378	0.7578	0.6992	0.7037
39286092	1	21.67	21.9	23.2	24.12	0.7655	0.782	0.7185	0.7325
39287002	1	21.84	22.06	23.37	24.29	0.7402	0.7602	0.7012	0.7068
39287012	1	21.9	22.12	23.43	24.35	0.7383	0.7582	0.7005	0.7032
39287022	1	21.75	21.97	23.28	24.2	0.7436	0.7608	0.7031	0.7089
39287032	1	21.45	21.67	22.98	23.9	0.7482	0.7662	0.7064	0.7187
39286063	1	22.35	22.57	23.87	24.79	0.7436	0.7623	0.7044	0.7086
39286093	1	21.65	21.88	23.18	24.1	0.7687	0.7831	0.7229	0.7345
39287003	1	21.11	21.33	22.64	23.56	0.7842	0.7972	0.7332	0.7559
39287013	1	20.88	21.1	22.4	23.33	0.7891	0.7997	0.7356	0.762
39287023	1	20.9	21.13	22.43	23.36	0.7888	0.7986	0.7355	0.7602
39287033	1	21.74	21.96	23.27	24.19	0.7441	0.7601	0.7036	0.7085
39287043	1	22	22.22	23.53	24.45	0.7556	0.7669	0.709	0.715
39286064	1	22.37	22.59	23.89	24.81	0.7454	0.7627	0.7045	0.7086
39286074	1	22	22.22	23.52	24.44	0.7566	0.774	0.7121	0.7234
39286084	1	21.48	21.7	23.01	23.93	0.7742	0.7879	0.7253	0.7427
39286094	1	21.25	21.47	22.77	23.69	0.7816	0.7958	0.7313	0.7523
39287004	1	21.03	21.25	22.56	23.48	0.7878	0.8015	0.7358	0.7611
39287014	1	20.85	21.07	22.37	23.29	0.7939	0.8053	0.7402	0.7678
39287024	1	21.28	21.5	22.81	23.73	0.7799	0.7894	0.7302	0.7455
39287034	1	21.91	22.14	23.44	24.36	0.7592	0.771	0.7168	0.718
39287044	1	22.02	22.24	23.55	24.47	0.7338	0.7509	0.6968	0.6966
39287054	1	22.07	22.29	23.59	24.51	0.7307	0.7494	0.6951	0.6957
39286065	1	22.39	22.61	23.92	24.83	0.7426	0.7603	0.7008	0.7077
39286075	1	22.15	22.37	23.67	24.59	0.7534	0.7696	0.7099	0.7168
39286085	1	21.79	22.01	23.31	24.23	0.7672	0.7835	0.7213	0.7343
39286095	1	21.02	21.24	22.55	23.46	0.7909	0.8063	0.7382	0.7656
39287005	1	20.84	21.06	22.37	23.28	0.7976	0.8111	0.7431	0.772
39287015	1	21.2	21.42	22.72	23.64	0.7846	0.796	0.7336	0.7536
39287025	1	21.6	21.83	23.13	24.05	0.772	0.7847	0.726	0.7368
39287035	1	21.72	21.94	23.25	24.16	0.7499	0.7651	0.7091	0.7148
39287045	1	21.5	21.72	23.03	23.94	0.7527	0.7679	0.7098	0.7194
39287055	1	22.06	22.29	23.59	24.5	0.7348	0.7533	0.6984	0.6962
39286056	1	22.33	22.54	23.84	24.76	0.7465	0.7666	0.7071	0.713
39286066	1	22.19	22.41	23.71	24.62	0.7548	0.7671	0.7064	0.7188
39286076	1	22.11	22.32	23.63	24.54	0.7411	0.7575	0.6973	0.7062
39286086	1	21.57	21.79	23.09	24	0.7738	0.7919	0.7254	0.7452
39286096	1	21.39	21.6	22.91	23.82	0.7816	0.7986	0.7303	0.752
39287006	1	21.19	21.41	22.71	23.63	0.7879	0.7998	0.7357	0.758
39287016	1	21.64	21.86	23.16	24.07	0.7737	0.7864	0.7289	0.7373
39287026	1	21.64	21.86	23.16	24.07	0.7737	0.7864	0.7294	0.7376
39287036	1	21.16	21.38	22.68	23.59	0.7853	0.7976	0.7376	0.7554
39287046	1	21.42	21.64	22.94	23.85	0.7586	0.7749	0.7165	0.7262
39287056	1	21.7	21.92	23.22	24.13	0.7661	0.779	0.7224	0.7287
39287066	1	21.85	22.06	23.37	24.28	0.7617	0.7754	0.7196	0.7252
39286057	1	22.29	22.5	23.8	24.71	0.7495	0.7719	0.7103	0.717
39286067	1	22.05	22.27	23.57	24.48	0.7597	0.7787	0.7165	0.7257
39286077	1	22.16	22.37	23.68	24.59	0.7582	0.7743	0.7144	0.7196
39286087	1	21.69	21.91	23.21	24.12	0.773	0.79	0.723	0.7422
39286097	1	21.49	21.71	23.01	23.92	0.7847	0.795	0.7292	0.7498
39287007	1	21.54	21.75	23.06	23.97	0.7773	0.7914	0.7265	0.7461
39287017	1	21.67	21.89	23.19	24.1	0.7733	0.7871	0.7267	0.7385
39287027	1	21.5	21.72	23.02	23.93	0.7787	0.7917	0.7333	0.7439
39287037	1	21.34	21.55	22.86	23.77	0.7806	0.7932	0.7328	0.7487
39287047	1	21.46	21.67	22.98	23.88	0.7768	0.7909	0.731	0.7444
39287057	1	21.81	22.02	23.33	24.23	0.7649	0.7777	0.7225	0.7251
39287067	1	21.91	22.13	23.43	24.34	0.7641	0.7755	0.7215	0.723
39287077	1	21.98	22.19	23.5	24.4	0.762	0.7728	0.7198	0.7214
39286058	1	22.34	22.56	23.86	24.76	0.748	0.7702	0.7095	0.715
39286068	1	22.23	22.44	23.75	24.65	0.7557	0.7736	0.7124	0.7187
39286078	1	21.87	22.08	23.39	24.29	0.7685	0.7847	0.721	0.7328
39286088	1	21.66	21.87	23.17	24.08	0.7785	0.7925	0.7286	0.7416
39286098	1	21.75	21.96	23.26	24.17	0.7768	0.7925	0.7304	0.7404
39287008	1	21.87	22.08	23.39	24.29	0.773	0.7857	0.7248	0.7329
39287018	1	21.58	21.79	23.1	24	0.7822	0.7925	0.7299	0.7438
39287028	1	21.46	21.67	22.98	23.88	0.7808	0.7921	0.7308	0.7461
39287038	1	21.56	21.77	23.08	23.98	0.7834	0.7922	0.7314	0.7439
39287048	1	21.38	21.6	22.9	23.81	0.7894	0.7973	0.7351	0.7516
39287058	1	21.5	21.72	23.02	23.92	0.7786	0.7882	0.7302	0.7417
39287068	1	21.61	21.83	23.13	24.03	0.7565	0.7711	0.7154	0.7216
39287078	1	21.55	21.76	23.06	23.96	0.7578	0.7716	0.7165	0.7235
39287088	1	21.72	21.93	23.24	24.13	0.7525	0.7664	0.712	0.7172
40280018	1	22.06	22.27	23.58	24.47	0.741	0.7598	0.7052	0.7053
39286069	1	22.04	22.25	23.56	24.46	0.7433	0.7661	0.7015	0.712
39286079	1	21.79	22	23.3	24.21	0.7727	0.7884	0.7239	0.7372
39286089	1	21.88	22.09	23.39	24.3	0.7705	0.787	0.7237	0.7348
39286099	1	21.96	22.17	23.47	24.37	0.7672	0.782	0.7224	0.7285
39287009	1	21.94	22.15	23.45	24.36	0.7684	0.7827	0.7232	0.7276
39287019	1	21.72	21.93	23.23	24.13	0.7757	0.7889	0.7286	0.7361
39287039	1	22.11	22.32	23.62	24.52	0.7611	0.772	0.717	0.7193
39287079	1	21.57	21.78	23.09	23.98	0.7814	0.7897	0.7312	0.7418
39287089	1	22.01	22.21	23.52	24.41	0.7658	0.7782	0.7256	0.7211
40280009	1	22.01	22.21	23.52	24.4	0.7461	0.7653	0.7097	0.7087
40280019	1	21.44	21.64	22.95	23.84	0.7632	0.7789	0.7233	0.7307
40280029	1	21.63	21.83	23.14	24.02	0.7586	0.7769	0.721	0.7251
39286160	1	22.02	22.23	23.53	24.43	0.7448	0.77	0.7033	0.7148
39286170	1	21.85	22.06	23.36	24.26	0.7697	0.7892	0.7237	0.7366
39286190	1	21.88	22.09	23.39	24.29	0.7697	0.785	0.7229	0.7334
39287120	1	22.25	22.46	23.76	24.66	0.7581	0.7725	0.7162	0.7146
39287140	1	21.89	22.1	23.41	24.3	0.7727	0.7825	0.7268	0.7291
39287170	1	21.8	22	23.31	24.2	0.7772	0.7902	0.734	0.7336
39287180	1	22.18	22.39	23.69	24.58	0.7427	0.7618	0.7053	0.7017
39287190	1	21.93	22.14	23.44	24.33	0.7522	0.7719	0.7141	0.7143
40280100	1	21.4	21.61	22.91	23.79	0.7691	0.7864	0.7282	0.7351
40280110	1	21.18	21.38	22.68	23.57	0.7741	0.7908	0.7323	0.7434
40280120	1	21.26	21.46	22.76	23.64	0.773	0.7888	0.7325	0.7412
40280130	1	21.89	22.09	23.39	24.28	0.7753	0.7887	0.7377	0.7325
39287121	1	22.41	22.62	23.92	24.81	0.751	0.7693	0.7126	0.7104
39287131	1	22.2	22.41	23.71	24.6	0.7583	0.7752	0.7178	0.7182
39287141	1	21.95	22.16	23.46	24.35	0.7668	0.7819	0.7228	0.7284
39287151	1	22.22	22.43	23.73	24.62	0.7609	0.7755	0.7196	0.718
39287171	1	22.2	22.4	23.7	24.59	0.7637	0.7796	0.725	0.7201
39287181	1	22.07	22.27	23.57	24.46	0.7707	0.7849	0.7328	0.7249
39287191	1	21.67	21.87	23.17	24.05	0.7873	0.797	0.7472	0.7414
40280101	1	21.34	21.54	22.84	23.72	0.8	0.8074	0.7566	0.7541
40280111	1	20.82	21.02	22.32	23.21	0.7929	0.8042	0.7511	0.7603
40280121	1	21.16	21.36	22.66	23.54	0.8045	0.8119	0.7632	0.7618
40280131	1	21.85	22.05	23.35	24.23	0.7826	0.7918	0.7469	0.7336
39287122	1	22.34	22.55	23.85	24.74	0.7346	0.7579	0.6969	0.6999
39287162	1	22.21	22.41	23.71	24.6	0.76	0.777	0.7198	0.7188
39287172	1	21.96	22.17	23.46	24.35	0.772	0.7882	0.7321	0.7299
39287182	1	21.94	22.15	23.44	24.33	0.777	0.7895	0.7379	0.7304
39287192	1	21.68	21.88	23.18	24.07	0.7875	0.797	0.7476	0.7408
40280102	1	21.26	21.46	22.76	23.64	0.7829	0.7959	0.7424	0.7438
40280112	1	21.09	21.28	22.58	23.47	0.8088	0.8175	0.7673	0.7634
40280122	1	20.93	21.12	22.42	23.3	0.8134	0.8193	0.7725	0.7673
40280132	1	21.35	21.55	22.85	23.73	0.8001	0.807	0.7638	0.7496
40280142	1	22.02	22.21	23.51	24.4	0.7807	0.7876	0.7472	0.7238
39287163	1	22.17	22.37	23.67	24.55	0.7625	0.7798	0.7212	0.722
39287173	1	21.86	22.07	23.36	24.25	0.758	0.7753	0.7201	0.7201
39287183	1	21.46	21.66	22.96	23.84	0.7933	0.806	0.7499	0.7521
39287193	1	21.4	21.6	22.89	23.78	0.7972	0.807	0.755	0.7525
40280103	1	21.52	21.72	23.01	23.9	0.7946	0.8054	0.7568	0.7472
40280113	1	21.42	21.62	22.92	23.8	0.7982	0.807	0.7607	0.749
40280123	1	21.12	21.32	22.61	23.5	0.8078	0.8161	0.7691	0.7594
40280133	1	21.39	21.59	22.88	23.77	0.8014	0.8056	0.7623	0.7461
40280143	1	21.87	22.06	23.36	24.24	0.766	0.7787	0.7333	0.7182
40280153	1	22.02	22.22	23.51	24.4	0.7807	0.7744	0.7476	0.7187
40280163	1	21.85	22.05	23.35	24.23	0.7856	0.7788	0.7508	0.7241
39287164	1	22	22.2	23.5	24.38	0.7685	0.7854	0.7259	0.7292
39287174	1	21.9	22.1	23.4	24.28	0.7793	0.7913	0.7385	0.7352
39287184	1	21.49	21.69	22.98	23.87	0.7935	0.8062	0.751	0.7513
39287194	1	21.25	21.45	22.75	23.63	0.8011	0.8131	0.7594	0.7576
40280104	1	20.81	21.01	22.31	23.19	0.8171	0.8268	0.774	0.7736
40280114	1	20.94	21.14	22.43	23.32	0.8137	0.8217	0.7734	0.7672
40280124	1	21.16	21.36	22.65	23.54	0.8082	0.8054	0.7681	0.7571
40280134	1	21.05	21.25	22.54	23.43	0.8115	0.8073	0.7724	0.7368
40280144	1	21.04	21.24	22.53	23.42	0.8111	0.8067	0.7729	0.7357
40280154	1	21.49	21.69	22.98	23.87	0.7994	0.7914	0.7617	0.7168
40280164	1	21.96	22.16	23.46	24.35	0.7672	0.7768	0.7332	0.7127
40280174	1	21.93	22.13	23.42	24.31	0.7831	0.7746	0.7496	0.695
40280184	1	21.86	22.06	23.35	24.24	0.7697	0.7693	0.7373	0.7159
39287155	1	22.16	22.36	23.65	24.54	0.7609	0.781	0.7209	0.7236
39287165	1	22.11	22.31	23.6	24.48	0.7647	0.783	0.7233	0.7249
39287175	1	21.83	22.03	23.33	24.21	0.7792	0.7966	0.7392	0.7384
39287185	1	21.74	21.94	23.24	24.12	0.7848	0.7979	0.7456	0.739
39287195	1	21.44	21.64	22.93	23.81	0.7942	0.8063	0.7552	0.7483
40280105	1	21	21.2	22.49	23.38	0.8104	0.8212	0.7696	0.7642
40280115	1	20.64	20.83	22.13	23.01	0.8225	0.824	0.7814	0.7567
40280125	1	20.59	20.79	22.08	22.97	0.8252	0.8243	0.7852	0.7584
40280135	1	20.6	20.8	22.09	22.98	0.8242	0.8221	0.784	0.7552
40280145	1	20.87	21.06	22.36	23.25	0.8182	0.8137	0.7787	0.7436
40280155	1	21.15	21.35	22.64	23.54	0.7921	0.7922	0.7542	0.743
40280165	1	21.32	21.52	22.81	23.71	0.8047	0.7969	0.7678	0.722
40280175	1	21.11	21.31	22.6	23.5	0.8088	0.8003	0.7719	0.7258
40280185	1	21.27	21.47	22.76	23.66	0.8027	0.7939	0.7663	0.7191
40280195	1	21.65	21.85	23.14	24.04	0.7916	0.7832	0.7563	0.705
40281105	1	22.12	22.32	23.61	24.51	0.7593	0.7562	0.7266	0.7017
39287166	1	21.97	22.17	23.46	24.35	0.7689	0.7884	0.7272	0.7301
39287176	1	21.75	21.95	23.24	24.13	0.7798	0.8007	0.74	0.7429
39287186	1	21.7	21.9	23.19	24.08	0.7857	0.7997	0.7484	0.7416
39287196	1	21.34	21.54	22.83	23.72	0.7973	0.8101	0.7593	0.7526
40280106	1	21.27	21.46	22.76	23.64	0.8019	0.8024	0.7645	0.7544
40280116	1	21.03	21.23	22.52	23.41	0.8099	0.812	0.7713	0.7404
40280126	1	20.35	20.54	21.84	22.73	0.8298	0.8316	0.79	0.7657
40280136	1	20.29	20.48	21.78	22.67	0.8327	0.8303	0.793	0.7659
40280146	1	20.87	21.07	22.36	23.25	0.8184	0.8143	0.7792	0.7446
40280156	1	20.6	20.8	22.09	22.98	0.8269	0.8203	0.7875	0.752
40280166	1	20.66	20.86	22.15	23.05	0.8244	0.8176	0.7844	0.7483
40280176	1	20.78	20.98	22.27	23.17	0.8204	0.8133	0.7808	0.7421
40280186	1	20.99	21.19	22.48	23.38	0.8132	0.8046	0.7751	0.7319
40280196	1	21.34	21.54	22.84	23.74	0.8002	0.789	0.7641	0.715
40281106	1	21.32	21.52	22.81	23.71	0.7819	0.7794	0.7457	0.7265
40281116	1	21.88	22.08	23.37	24.28	0.7803	0.7701	0.7475	0.6927
39287157	1	22.12	22.32	23.61	24.5	0.7616	0.7824	0.7209	0.7249
39287167	1	21.84	22.04	23.34	24.22	0.7722	0.7927	0.7301	0.7354
39287177	1	21.85	22.05	23.34	24.23	0.7722	0.7932	0.7335	0.7353
39287187	1	21.6	21.8	23.09	23.98	0.7847	0.8035	0.7478	0.7445
39287197	1	21.44	21.64	22.94	23.82	0.7939	0.8062	0.7574	0.748
40280107	1	21.31	21.5	22.8	23.68	0.8006	0.8018	0.7639	0.7525
40280117	1	21.22	21.42	22.71	23.6	0.8034	0.8022	0.7661	0.732
40280127	1	21.01	21.21	22.5	23.39	0.811	0.8103	0.7723	0.7398
40280137	1	20.9	21.1	22.39	23.28	0.8146	0.8123	0.7753	0.7418
40280147	1	20.3	20.5	21.79	22.68	0.8302	0.8274	0.7899	0.7625
40280157	1	19.96	20.16	21.45	22.35	0.8419	0.8348	0.8003	0.7733
40280167	1	20.01	20.21	21.5	22.4	0.8422	0.8356	0.8016	0.7723
40280177	1	20.04	20.25	21.53	22.44	0.8403	0.8301	0.7984	0.7677
40280187	1	20.37	20.57	21.86	22.77	0.8196	0.8218	0.7913	0.7549
40280197	1	20.9	21.1	22.39	23.3	0.8045	0.805	0.7772	0.7348
40281107	1	21.54	21.74	23.04	23.94	0.7932	0.7819	0.7575	0.7076
40281117	1	21.99	22.19	23.48	24.39	0.7763	0.7664	0.7446	0.6881
40281127	1	21.49	21.69	22.98	23.89	0.7735	0.7718	0.7386	0.7169
39287158	1	22.12	22.32	23.61	24.5	0.7418	0.7696	0.7042	0.7105
39287168	1	21.84	22.04	23.33	24.21	0.7724	0.7916	0.7301	0.7357
39287178	1	21.82	22.02	23.31	24.2	0.7737	0.7944	0.7342	0.7363
39287188	1	21.62	21.81	23.11	23.99	0.7829	0.8014	0.7454	0.7421
39287198	1	21.5	21.7	22.99	23.88	0.7739	0.7943	0.74	0.7369
40280108	1	21.42	21.62	22.91	23.8	0.796	0.7963	0.76	0.7464
40280118	1	21.25	21.45	22.74	23.63	0.8027	0.8032	0.7664	0.7325
40280128	1	21.18	21.38	22.67	23.56	0.8046	0.8022	0.7672	0.7313
40280138	1	21.16	21.35	22.64	23.54	0.8071	0.8034	0.7694	0.7325
40280148	1	20.65	20.85	22.13	23.03	0.8195	0.8157	0.7805	0.7476
40280158	1	20.96	21.16	22.45	23.35	0.8125	0.8049	0.7741	0.7337
40280168	1	20.98	21.18	22.47	23.37	0.8115	0.8023	0.7738	0.7318
40280178	1	20.6	20.8	22.09	22.99	0.8132	0.8145	0.7832	0.7469
40280188	1	20.59	20.79	22.08	22.98	0.8134	0.8137	0.7828	0.7465
40280198	1	21.03	21.24	22.53	23.43	0.7993	0.7996	0.7717	0.7296
40281108	1	21.06	21.27	22.55	23.46	0.7975	0.7975	0.7702	0.7273
40281118	1	21.19	21.39	22.68	23.59	0.7913	0.7923	0.7659	0.721
40281128	1	21.06	21.27	22.56	23.46	0.8057	0.7939	0.7668	0.7233
40281138	1	21.42	21.62	22.91	23.82	0.7916	0.7785	0.7546	0.7077
40281148	1	21.7	21.9	23.19	24.1	0.7826	0.7714	0.7469	0.6977
39287169	1	22.11	22.31	23.6	24.49	0.7424	0.7706	0.7079	0.7107
39287179	1	21.92	22.12	23.41	24.29	0.7496	0.7785	0.7169	0.7179
39287189	1	21.69	21.89	23.18	24.07	0.7794	0.7974	0.7413	0.7386
39287199	1	21.48	21.67	22.96	23.85	0.7882	0.7936	0.7527	0.7438
40280109	1	21.55	21.74	23.03	23.93	0.7721	0.7817	0.7404	0.7333
40280119	1	21.34	21.54	22.83	23.73	0.7988	0.797	0.7636	0.7461
40280129	1	21.24	21.43	22.72	23.62	0.8038	0.8005	0.7669	0.73
40280139	1	21.18	21.38	22.67	23.57	0.8056	0.801	0.7681	0.7302
40280149	1	20.98	21.18	22.47	23.37	0.8113	0.8074	0.7738	0.7357
40280159	1	21.34	21.54	22.83	23.73	0.8008	0.7918	0.7641	0.7197
40280169	1	21.27	21.47	22.76	23.67	0.8033	0.7939	0.7667	0.7216
40280179	1	21.26	21.47	22.75	23.66	0.7921	0.7935	0.7655	0.7203
40280189	1	21.05	21.25	22.54	23.44	0.7982	0.7988	0.7695	0.7281
40280199	1	20.93	21.13	22.42	23.33	0.8004	0.8004	0.7727	0.7313
40281109	1	20.64	20.84	22.13	23.04	0.809	0.8099	0.7795	0.7415
40281119	1	20.84	21.04	22.33	23.24	0.8022	0.8033	0.7739	0.7344
40281129	1	21.06	21.26	22.55	23.46	0.8046	0.7933	0.7656	0.7246
40281139	1	21.25	21.46	22.75	23.66	0.7959	0.7844	0.7565	0.7145
40281149	1	21.51	21.71	23	23.91	0.7858	0.776	0.749	0.705
40281159	1	21.71	21.92	23.21	24.12	0.7812	0.769	0.7429	0.6959
40281169	1	21.33	21.53	22.82	23.73	0.7926	0.7818	0.7527	0.7098
40281179	1	21.4	21.61	22.9	23.81	0.7873	0.7782	0.7473	0.7252
39287280	1	21.97	22.16	23.45	24.34	0.7489	0.7766	0.7189	0.7161
39287290	1	21.88	22.08	23.37	24.26	0.7552	0.7805	0.7243	0.72
40280200	1	21.53	21.73	23.01	23.91	0.7687	0.794	0.738	0.7332
40280210	1	21.34	21.54	22.83	23.72	0.7987	0.7972	0.7635	0.7474
40280220	1	21.34	21.54	22.82	23.72	0.8	0.7968	0.764	0.7271
40280230	1	21.36	21.56	22.85	23.75	0.7993	0.7943	0.7631	0.7239
40280240	1	21.37	21.57	22.86	23.76	0.7985	0.7914	0.7624	0.7207
40280250	1	21.52	21.72	23.01	23.91	0.7943	0.786	0.7592	0.7134
40280260	1	21.57	21.77	23.06	23.96	0.7932	0.7846	0.7574	0.7114
40280270	1	21.36	21.57	22.85	23.76	0.7977	0.7887	0.7619	0.7163
40280280	1	21.27	21.47	22.76	23.67	0.8006	0.791	0.7638	0.7191
40280290	1	21.1	21.3	22.59	23.5	0.8052	0.7951	0.7663	0.7251
40281200	1	20.83	21.04	22.33	23.23	0.8123	0.8013	0.7724	0.7337
40281210	1	20.45	20.66	21.95	22.85	0.8231	0.8117	0.7809	0.7457
40281220	1	20.67	20.87	22.16	23.07	0.8143	0.8029	0.7713	0.7359
40281230	1	20.95	21.16	22.45	23.36	0.8034	0.792	0.7611	0.7245
40281240	1	21.27	21.47	22.76	23.67	0.7935	0.783	0.7538	0.7131
40281250	1	20.76	20.97	22.26	23.17	0.8114	0.801	0.7676	0.7337
40281260	1	20.85	21.05	22.34	23.25	0.8044	0.7948	0.7624	0.7264
40281270	1	21.03	21.24	22.53	23.44	0.7949	0.7882	0.7524	0.7358
40281280	1	21.15	21.35	22.64	23.55	0.7908	0.783	0.7483	0.7312
40281290	1	21.2	21.4	22.69	23.6	0.7873	0.7792	0.7457	0.7275
40282200	1	21.65	21.85	23.15	24.05	0.753	0.7679	0.7145	0.6995
40282210	1	21.73	21.93	23.23	24.14	0.7475	0.7641	0.71	0.6958
40282220	1	21.65	21.85	23.15	24.06	0.7481	0.764	0.7097	0.6969
39287291	1	22.18	22.38	23.67	24.56	0.7417	0.7701	0.7139	0.7068
40280201	1	21.84	22.04	23.32	24.22	0.7562	0.7802	0.7262	0.7188
40280211	1	21.42	21.62	22.91	23.8	0.79	0.7914	0.7554	0.7428
40280221	1	21.48	21.68	22.97	23.86	0.7934	0.7887	0.7594	0.7377
40280231	1	21.57	21.77	23.06	23.96	0.7905	0.7845	0.7563	0.7321
40280241	1	21.57	21.77	23.06	23.96	0.7919	0.7847	0.7575	0.7133
40280251	1	21.74	21.94	23.23	24.14	0.7674	0.7697	0.7346	0.7163
40280261	1	21.42	21.62	22.91	23.82	0.7956	0.7876	0.7608	0.717
40280271	1	21.44	21.64	22.93	23.83	0.7948	0.7859	0.7596	0.7145
40280281	1	21.41	21.62	22.9	23.81	0.7942	0.7868	0.7591	0.715
40280291	1	21.29	21.5	22.79	23.7	0.7971	0.7889	0.761	0.718
40281201	1	21.09	21.3	22.58	23.49	0.8036	0.7939	0.7647	0.7241
40281211	1	20.92	21.12	22.41	23.32	0.8085	0.7982	0.767	0.7292
40281221	1	20.59	20.8	22.08	22.99	0.8145	0.804	0.7711	0.737
40281231	1	20.91	21.12	22.4	23.32	0.8053	0.794	0.7631	0.7258
40281241	1	21.18	21.39	22.68	23.59	0.7973	0.7857	0.7556	0.7161
40281251	1	20.79	21	22.29	23.2	0.8067	0.7963	0.7635	0.7296
40281261	1	20.25	20.45	21.74	22.65	0.8176	0.8079	0.7724	0.7428
40281271	1	20.63	20.84	22.13	23.04	0.8036	0.7958	0.759	0.7464
40281281	1	20.98	21.19	22.48	23.39	0.7913	0.7847	0.7494	0.7327
40281291	1	21.18	21.38	22.68	23.59	0.7853	0.7788	0.744	0.7263
40282201	1	21.25	21.46	22.75	23.66	0.7814	0.7733	0.7384	0.7203
40282211	1	21.37	21.58	22.87	23.78	0.7768	0.781	0.7356	0.7168
40282221	1	21.81	22.02	23.31	24.22	0.742	0.7578	0.703	0.6892
40280212	1	21.91	22.11	23.4	24.3	0.751	0.7742	0.7216	0.7128
40280222	1	21.9	22.1	23.39	24.29	0.7505	0.7726	0.7223	0.7113
40280242	1	21.74	21.95	23.23	24.14	0.7834	0.7722	0.7483	0.7199
40280252	1	21.92	22.12	23.41	24.31	0.7772	0.7698	0.7448	0.7142
40280262	1	21.9	22.11	23.39	24.3	0.7601	0.7627	0.7291	0.7092
40280272	1	21.73	21.93	23.22	24.13	0.7842	0.7749	0.75	0.7028
40280282	1	21.56	21.76	23.05	23.96	0.7888	0.7796	0.7532	0.7089
40280292	1	21.48	21.69	22.97	23.88	0.7893	0.7804	0.7543	0.7098
40281202	1	21.33	21.54	22.82	23.73	0.7942	0.7837	0.7571	0.7136
40281212	1	21.22	21.42	22.71	23.62	0.7969	0.7873	0.7576	0.7171
40281222	1	21.1	21.31	22.6	23.51	0.8	0.79	0.7591	0.72
40281232	1	21.11	21.31	22.6	23.51	0.7982	0.7865	0.7546	0.7183
40281242	1	21.02	21.23	22.52	23.43	0.7985	0.7886	0.7553	0.7193
40281252	1	20.7	20.91	22.2	23.11	0.8065	0.7982	0.7635	0.7307
40281262	1	20.85	21.05	22.34	23.25	0.8001	0.7915	0.7575	0.7236
40281272	1	21.32	21.52	22.81	23.73	0.7826	0.7758	0.7414	0.7217
40281282	1	21.66	21.87	23.16	24.07	0.7515	0.7692	0.713	0.6994
40281292	1	21.83	22.04	23.33	24.24	0.7443	0.7633	0.7073	0.6921
40282202	1	21.62	21.83	23.12	24.03	0.7493	0.7651	0.7115	0.6965
40282212	1	21.82	22.03	23.32	24.23	0.742	0.7577	0.7041	0.6891
40280243	1	22.01	22.21	23.5	24.4	0.7462	0.7672	0.717	0.7045
40280253	1	22.22	22.43	23.71	24.62	0.7399	0.7603	0.7117	0.6959
40280263	1	22.04	22.25	23.53	24.44	0.7717	0.7745	0.7363	0.7083
40280273	1	21.76	21.97	23.25	24.16	0.781	0.7707	0.7452	0.7174
40280283	1	21.52	21.72	23.01	23.92	0.7886	0.7782	0.7512	0.726
40280293	1	21.52	21.72	23.01	23.92	0.7866	0.7774	0.7501	0.7233
40281203	1	21.4	21.6	22.89	23.8	0.77	0.7736	0.735	0.7191
40281213	1	21.09	21.29	22.58	23.49	0.7982	0.7882	0.7557	0.7192
40281223	1	21.21	21.42	22.7	23.62	0.7956	0.7853	0.7534	0.7148
40281233	1	21.08	21.29	22.58	23.49	0.7983	0.7871	0.7541	0.7189
40281243	1	21.1	21.3	22.59	23.5	0.7961	0.7867	0.7534	0.7183
40281253	1	21.2	21.41	22.7	23.61	0.7887	0.7817	0.7482	0.7113
40281263	1	21.18	21.39	22.68	23.59	0.7881	0.783	0.7501	0.7274
40281273	1	21.24	21.44	22.74	23.65	0.7839	0.778	0.7422	0.7248
40281283	1	21.25	21.45	22.74	23.65	0.7823	0.7783	0.7427	0.7252
40281293	1	21.46	21.67	22.96	23.87	0.7752	0.7701	0.7375	0.7167
40282203	1	22.07	22.28	23.57	24.48	0.7569	0.7622	0.7189	0.693
40280274	1	21.98	22.19	23.47	24.38	0.7482	0.7669	0.7181	0.7038
40280284	1	22.08	22.29	23.57	24.48	0.7648	0.7706	0.7328	0.7029
40280294	1	22.08	22.29	23.57	24.48	0.7641	0.7699	0.7318	0.7005
40281204	1	21.84	22.04	23.33	24.24	0.7701	0.7644	0.7367	0.7092
40281214	1	21.82	22.02	23.31	24.22	0.7734	0.7658	0.74	0.709
40281224	1	21.71	21.91	23.2	24.11	0.7772	0.7671	0.7389	0.7105
40281234	1	21.58	21.78	23.07	23.98	0.7808	0.7719	0.7435	0.7148
40281244	1	21.91	22.11	23.4	24.31	0.7497	0.7528	0.7161	0.6934
40281254	1	21.98	22.19	23.48	24.39	0.7652	0.7573	0.73	0.6991
40281264	1	21.95	22.16	23.45	24.36	0.7659	0.7582	0.7288	0.7027
40281274	1	21.72	21.92	23.22	24.13	0.7728	0.7637	0.7342	0.7092
40281284	1	21.9	22.11	23.4	24.31	0.7652	0.7691	0.7274	0.7003
40281294	1	21.94	22.15	23.44	24.35	0.7425	0.7581	0.7062	0.688
40280285	1	22.37	22.57	23.86	24.77	0.7366	0.7523	0.7051	0.6862
40280295	1	22.47	22.67	23.96	24.87	0.7316	0.7472	0.7017	0.6786
40281205	1	22.21	22.41	23.7	24.61	0.7589	0.7653	0.7252	0.6947
40281215	1	22.18	22.38	23.67	24.58	0.7588	0.7633	0.7241	0.6932
40281225	1	22.19	22.39	23.68	24.59	0.7598	0.7635	0.725	0.6927
40281275	1	22.21	22.42	23.71	24.62	0.7377	0.7538	0.7046	0.6829
41280424	1	21.68	21.88	23.25	24.09	0.7973	0.7861	0.7883	0.732
41280434	1	21.61	21.81	23.18	24.02	0.7996	0.7883	0.7913	0.7345
41280444	1	21.62	21.82	23.19	24.03	0.8008	0.787	0.7907	0.7329
41280435	1	21.36	21.56	22.93	23.77	0.8089	0.7957	0.8	0.7445
41280445	1	21.4	21.6	22.97	23.81	0.7901	0.792	0.7372	0.7383
41280416	1	22.18	22.38	23.75	24.59	0.7638	0.7675	0.7176	0.7071
41280426	1	21.81	22.01	23.38	24.23	0.7954	0.779	0.7844	0.7231
41280436	1	21.64	21.84	23.21	24.05	0.7828	0.7849	0.7319	0.7288
48287438	1	16.09	16.37	18.9	19.24	0.875	0.877	0.8128	0.7649
48287439	1	16.35	16.62	19.16	19.5	0.8756	0.876	0.8118	0.7591
48287449	1	16.49	16.77	19.3	19.64	0.8722	0.8741	0.8089	0.7533
48287459	1	16.56	16.83	19.37	19.71	0.8717	0.8755	0.8065	0.7522
48287479	1	16.34	16.62	19.16	19.49	0.8727	0.8754	0.8082	0.7583
48287489	1	15.91	16.19	18.73	19.07	0.8712	0.8839	0.809	0.7671
48287520	1	16.1	16.37	18.91	19.25	0.8767	0.8858	0.8129	0.7639
48287530	1	16.22	16.49	19.03	19.37	0.877	0.8846	0.8108	0.7605
48287560	1	16.51	16.79	19.33	19.67	0.8716	0.8755	0.8072	0.755
48287570	1	16.4	16.68	19.22	19.56	0.8746	0.8765	0.8065	0.7562
48287580	1	16.35	16.63	19.18	19.51	0.8755	0.8778	0.8066	0.7586
48287590	1	16.35	16.63	19.18	19.51	0.8725	0.8794	0.8053	0.7579
49280500	1	16.12	16.39	18.94	19.27	0.8739	0.8833	0.8055	0.763
48287511	1	16.49	16.77	19.3	19.64	0.8807	0.8765	0.8102	0.7599
48287541	1	16.65	16.93	19.47	19.81	0.8754	0.8731	0.8106	0.7537
48287551	1	16.19	16.47	19.01	19.34	0.8777	0.8831	0.8109	0.7636
48287522	1	16.54	16.82	19.36	19.7	0.8794	0.875	0.8118	0.757
48287542	1	16.17	16.45	18.99	19.32	0.884	0.8848	0.8121	0.7652
48287552	1	16.53	16.81	19.35	19.69	0.8789	0.8789	0.8079	0.7564
48287562	1	16.15	16.43	18.98	19.31	0.878	0.8837	0.808	0.7638
48287572	1	16.46	16.73	19.28	19.62	0.8772	0.8788	0.8065	0.7571
49280512	1	16.42	16.7	19.25	19.58	0.8756	0.878	0.8048	0.7552
49280522	1	16.03	16.31	18.87	19.19	0.8737	0.886	0.803	0.762
49280532	1	16.04	16.31	18.87	19.2	0.8737	0.8859	0.8042	0.7622
48287533	1	16.12	16.39	18.93	19.27	0.8857	0.8864	0.8139	0.7676
48287543	1	15.92	16.19	18.74	19.07	0.8878	0.8899	0.8127	0.7716
48287563	1	16.58	16.86	19.4	19.74	0.8798	0.876	0.8098	0.7555
48287573	1	16.42	16.7	19.25	19.58	0.8798	0.879	0.8077	0.7582
48287583	1	16.48	16.76	19.31	19.64	0.8808	0.8773	0.8073	0.7563
49280503	1	16.55	16.82	19.38	19.71	0.8776	0.8758	0.8049	0.7529
49280513	1	15.65	15.93	18.48	18.81	0.8768	0.8914	0.8038	0.7683
49280523	1	16.01	16.28	18.84	19.17	0.8742	0.886	0.8033	0.761
49280533	1	16.12	16.4	18.96	19.28	0.8729	0.8846	0.8035	0.7586
49280543	1	16.04	16.32	18.88	19.21	0.8677	0.8864	0.8011	0.8007
49280553	1	15.85	16.13	18.69	19.02	0.8692	0.89	0.8009	0.803
49281503	1	16.03	16.3	18.87	19.19	0.843	0.8591	0.7867	0.7837
48287534	1	16.33	16.61	19.15	19.49	0.8844	0.8841	0.8118	0.7626
48287544	1	16.39	16.66	19.21	19.55	0.8526	0.8659	0.7969	0.7871
48287554	1	16.24	16.52	19.06	19.4	0.8541	0.8679	0.7969	0.7896
48287564	1	16.28	16.55	19.1	19.44	0.8809	0.8885	0.8087	0.76
48287574	1	15.75	16.03	18.58	18.91	0.8858	0.8939	0.8095	0.7714
48287584	1	16.01	16.28	18.84	19.17	0.8819	0.889	0.8072	0.7652
48287594	1	16.36	16.64	19.2	19.53	0.8821	0.8816	0.8076	0.7586
49280504	1	16.44	16.72	19.28	19.6	0.8804	0.8774	0.8064	0.755
49280514	1	15.9	16.18	18.74	19.07	0.8801	0.891	0.8047	0.7648
49280524	1	15.61	15.88	18.45	18.77	0.8762	0.8929	0.8034	0.769
49280534	1	14.92	15.2	17.76	18.09	0.8708	0.9027	0.8684	0.8181
49280544	1	15.1	15.38	17.94	18.26	0.872	0.9017	0.8676	0.8149
49280554	1	15.53	15.8	18.37	18.69	0.8762	0.8961	0.8023	0.8088
49280564	1	15.81	16.09	18.65	18.98	0.8772	0.8927	0.8013	0.8033
49280574	1	16.3	16.57	19.14	19.46	0.8735	0.8827	0.802	0.7944
49281504	1	16.14	16.41	18.98	19.3	0.8437	0.8577	0.7868	0.7817
48287525	1	16.47	16.75	19.29	19.63	0.887	0.8821	0.8141	0.7624
48287535	1	16.17	16.44	18.99	19.33	0.8881	0.8862	0.8146	0.7679
48287545	1	15.82	16.1	18.64	18.98	0.8932	0.8903	0.8166	0.7743
48287555	1	15.78	16.05	18.6	18.94	0.894	0.8937	0.8159	0.7757
48287565	1	16.03	16.31	18.86	19.19	0.8896	0.8888	0.8135	0.7692
48287575	1	15.46	15.74	18.29	18.62	0.8892	0.8995	0.8118	0.7785
48287585	1	15.21	15.49	18.05	18.38	0.8883	0.9001	0.8088	0.7803
48287595	1	16.18	16.46	19.02	19.35	0.8843	0.885	0.8079	0.7621
49280505	1	16.17	16.45	19.01	19.34	0.8857	0.8847	0.8079	0.7618
49280515	1	16.31	16.59	19.15	19.48	0.8801	0.8824	0.807	0.757
49280525	1	15.72	16	18.57	18.89	0.8832	0.8936	0.8047	0.7671
49280535	1	15.21	15.49	18.05	18.38	0.8772	0.9007	0.8052	0.7765
49280545	1	14.76	15.04	17.61	17.93	0.8732	0.9023	0.8683	0.8204
49280555	1	15.31	15.59	18.16	18.48	0.873	0.9017	0.8624	0.8122
49280565	1	15.73	16.01	18.58	18.9	0.8745	0.8941	0.8023	0.8058
49280575	1	15.78	16.06	18.63	18.95	0.8767	0.8937	0.8017	0.8037
48287526	1	16.35	16.63	19.17	19.51	0.8885	0.8859	0.8135	0.7648
48287536	1	15.69	15.96	18.51	18.84	0.8934	0.8924	0.8148	0.7768
48287546	1	15.36	15.64	18.19	18.52	0.8967	0.8967	0.819	0.7831
48287556	1	15.11	15.38	17.93	18.27	0.8919	0.9016	0.819	0.7875
48287566	1	15.67	15.95	18.5	18.84	0.8918	0.8941	0.8138	0.7757
48287576	1	16.09	16.37	18.92	19.25	0.8884	0.8879	0.8122	0.7659
48287586	1	15.63	15.9	18.46	18.79	0.8877	0.8959	0.8087	0.773
48287596	1	16.06	16.34	18.9	19.23	0.8878	0.8877	0.8102	0.7652
49280506	1	15.82	16.1	18.66	18.98	0.8876	0.8957	0.8089	0.7687
49280516	1	15.6	15.87	18.44	18.76	0.8857	0.8997	0.806	0.7704
49280526	1	15.23	15.51	18.07	18.4	0.8785	0.9032	0.8643	0.8143
49280536	1	15.83	16.11	18.68	19	0.8817	0.8931	0.8044	0.7633
49280546	1	15.21	15.49	18.05	18.38	0.8773	0.9024	0.8623	0.8127
49280556	1	15.21	15.49	18.05	18.38	0.8769	0.9042	0.8642	0.8136
49280566	1	15.35	15.63	18.2	18.52	0.8782	0.9022	0.8608	0.81
49280576	1	15.99	16.26	18.83	19.15	0.8802	0.8912	0.8027	0.7592
48287527	1	16.41	16.69	19.23	19.57	0.8883	0.8831	0.8144	0.763
48287537	1	15.81	16.09	18.64	18.97	0.8945	0.8905	0.8157	0.7741
48287547	1	15.25	15.53	18.08	18.41	0.9012	0.8944	0.8225	0.7856
48287557	1	15.06	15.33	17.89	18.22	0.8953	0.9015	0.8206	0.7882
48287567	1	15.49	15.77	18.33	18.66	0.8905	0.8989	0.8153	0.7801
48287577	1	15.87	16.15	18.7	19.03	0.8905	0.8951	0.8115	0.7705
48287587	1	15.61	15.89	18.45	18.78	0.8894	0.8985	0.8099	0.7742
48287597	1	15.85	16.13	18.69	19.01	0.89	0.8938	0.8091	0.7681
49280507	1	16.09	16.37	18.93	19.26	0.8868	0.8872	0.81	0.7628
49280517	1	16.19	16.47	19.03	19.36	0.8835	0.8853	0.809	0.7588
49280527	1	16.18	16.46	19.02	19.35	0.8841	0.8851	0.8087	0.7583
49280537	1	16.22	16.5	19.06	19.39	0.8537	0.86	0.7894	0.7774
49280547	1	15.8	16.07	18.64	18.96	0.8826	0.8926	0.8043	0.7624
49280557	1	15.88	16.16	18.73	19.05	0.8804	0.8922	0.8029	0.7598
49280567	1	16.08	16.36	18.93	19.25	0.88	0.8891	0.8045	0.7571
49280587	1	16.32	16.6	19.17	19.49	0.8763	0.8838	0.8044	0.7525
49280597	1	16.01	16.29	18.87	19.18	0.8794	0.8921	0.8037	0.7584
48287538	1	16.46	16.74	19.29	19.62	0.8873	0.8823	0.8142	0.7601
48287548	1	15.86	16.14	18.69	19.02	0.898	0.8906	0.8191	0.7739
48287558	1	15.58	15.86	18.41	18.75	0.8975	0.8961	0.8172	0.7797
48287568	1	15.31	15.59	18.14	18.48	0.892	0.9033	0.8143	0.7826
48287578	1	15.11	15.39	17.94	18.27	0.8899	0.906	0.8131	0.7839
48287588	1	15.48	15.76	18.32	18.64	0.8893	0.9036	0.8104	0.7772
48287598	1	15.98	16.26	18.82	19.14	0.891	0.8937	0.8106	0.7662
49280558	1	16.03	16.31	18.88	19.2	0.8839	0.8934	0.806	0.7588
49280568	1	16.09	16.37	18.94	19.26	0.883	0.8912	0.8056	0.7571
49280578	1	16.34	16.62	19.2	19.51	0.8798	0.8847	0.8077	0.7526
49280588	1	16.46	16.73	19.31	19.62	0.8792	0.881	0.8072	0.7495
49280598	1	16.26	16.53	19.11	19.42	0.8765	0.8867	0.8049	0.7534
48287539	1	16.54	16.82	19.37	19.7	0.8867	0.8816	0.8131	0.7583
48287559	1	15.71	15.99	18.54	18.87	0.8961	0.8965	0.817	0.7763
48287569	1	15.37	15.65	18.21	18.54	0.8935	0.9016	0.8151	0.7807
48287579	1	15.62	15.9	18.46	18.79	0.8927	0.8989	0.8128	0.7754
48287589	1	15.77	16.05	18.61	18.94	0.8927	0.896	0.8118	0.7705
48287599	1	15.73	16.01	18.57	18.89	0.8915	0.8984	0.8096	0.7708
49280509	1	16.01	16.29	18.86	19.18	0.8891	0.8931	0.8095	0.7628
49280519	1	15.8	16.08	18.64	18.96	0.8887	0.8981	0.8104	0.7672
49280529	1	15.8	16.08	18.65	18.97	0.8885	0.8983	0.8094	0.7655
49280539	1	15.72	16	18.57	18.89	0.8857	0.8991	0.808	0.7657
49280549	1	15.48	15.76	18.33	18.65	0.883	0.9048	0.8616	0.7691
49280559	1	16	16.28	18.85	19.17	0.8855	0.8939	0.8074	0.7588
49280569	1	16.24	16.52	19.1	19.41	0.8836	0.8863	0.8079	0.7539
49280579	1	16.21	16.49	19.06	19.38	0.8512	0.8577	0.7884	0.7767
49280589	1	16.11	16.38	18.96	19.24	0.8864	0.8991	0.8054	0.7607
48287630	1	16.68	16.96	19.51	19.85	0.8836	0.8757	0.8154	0.7547
48287640	1	16.3	16.58	19.13	19.46	0.8843	0.8906	0.8108	0.7591
48287650	1	16.25	16.53	19.08	19.42	0.8881	0.8864	0.8122	0.7624
48287670	1	16.22	16.5	19.06	19.39	0.8877	0.8899	0.8125	0.7634
48287680	1	15.56	15.84	18.4	18.72	0.8914	0.9044	0.8107	0.7743
48287690	1	15.6	15.88	18.44	18.77	0.8917	0.9012	0.8099	0.7722
49280600	1	15.93	16.21	18.77	19.1	0.8919	0.8951	0.8105	0.7654
49280610	1	15.43	15.71	18.28	18.6	0.8897	0.906	0.8092	0.7734
49280620	1	14.98	15.26	17.82	18.14	0.8839	0.9085	0.8668	0.7787
49280630	1	14.85	15.13	17.7	18.02	0.8776	0.9105	0.8662	0.8195
49280640	1	15.44	15.72	18.29	18.61	0.8814	0.9059	0.8612	0.7691
49280650	1	15.64	15.92	18.5	18.81	0.8844	0.9003	0.8056	0.7651
49280660	1	15.76	16.03	18.61	18.89	0.8931	0.9066	0.8064	0.7681
49280670	1	15.84	16.11	18.69	18.97	0.8931	0.9055	0.8062	0.7665
49280680	1	16.34	16.61	19.19	19.47	0.8448	0.8637	0.7915	0.7807
48287671	1	15.98	16.26	18.81	19.14	0.8922	0.8957	0.8124	0.7672
48287681	1	15.25	15.53	18.09	18.42	0.8917	0.9078	0.8122	0.7797
48287691	1	15.09	15.37	17.94	18.26	0.888	0.9082	0.811	0.7806
49280611	1	16.07	16.35	18.92	19.24	0.8919	0.8918	0.8116	0.7625
49280621	1	15.71	15.99	18.56	18.88	0.8914	0.8986	0.8109	0.7687
49280631	1	15.72	15.99	18.56	18.85	0.8984	0.9073	0.8122	0.773
49280641	1	14.91	15.18	17.75	18.04	0.8883	0.9162	0.8646	0.823
49280651	1	15.14	15.41	17.99	18.27	0.8878	0.9153	0.862	0.8186
49280661	1	15.55	15.82	18.4	18.68	0.8916	0.911	0.8586	0.7706
48287672	1	16.42	16.7	19.26	19.59	0.8849	0.8856	0.8105	0.7576
48287682	1	16.23	16.52	19.08	19.4	0.8862	0.8883	0.811	0.7604
48287692	1	15.19	15.47	18.03	18.36	0.8928	0.9065	0.8128	0.7796
49280602	1	14.86	15.14	17.7	18.02	0.8871	0.9083	0.8106	0.7834
49280612	1	15.55	15.81	18.38	18.67	0.902	0.9147	0.8139	0.7786
49280622	1	16.09	16.35	18.92	19.21	0.8984	0.9035	0.8182	0.7686
49280632	1	16.14	16.4	18.98	19.26	0.8989	0.9014	0.8178	0.7677
49280652	1	16.05	16.32	18.9	19.18	0.8976	0.9024	0.8138	0.7662
49280662	1	15.68	15.95	18.53	18.81	0.8966	0.9107	0.8098	0.7723
49280682	1	16.04	16.3	18.88	19.16	0.8902	0.9022	0.8058	0.7605
49280692	1	15.8	16.07	18.65	18.93	0.8888	0.9083	0.8042	0.8072
49281602	1	15.87	16.14	18.72	19	0.8876	0.9044	0.8027	0.8045
49281612	1	16.1	16.37	18.95	19.23	0.8859	0.9012	0.8019	0.8018
49281622	1	15.66	15.93	18.51	18.79	0.8821	0.9079	0.8016	0.8103
48287683	1	16.5	16.78	19.35	19.67	0.8498	0.8605	0.7881	0.7755
48287693	1	16.24	16.51	19.08	19.37	0.8909	0.8929	0.8089	0.7606
49280603	1	15.57	15.83	18.4	18.69	0.9026	0.9113	0.8141	0.7762
49280613	1	15.91	16.18	18.75	19.04	0.901	0.9048	0.8159	0.7711
49280623	1	15.83	16.1	18.67	18.96	0.9036	0.9083	0.8174	0.7737
49280633	1	15.72	15.99	18.56	18.85	0.9034	0.913	0.816	0.7761
49280643	1	15.89	16.15	18.73	19.01	0.9015	0.9088	0.816	0.7721
49280653	1	15.58	15.84	18.42	18.7	0.8997	0.9147	0.8133	0.7769
49280663	1	15.56	15.83	18.4	18.68	0.8965	0.9174	0.8109	0.7761
49280673	1	15.28	15.55	18.13	18.41	0.8911	0.9187	0.8092	0.7787
49280683	1	15.59	15.86	18.44	18.72	0.8888	0.9135	0.8063	0.8109
49280693	1	15.89	16.16	18.74	19.02	0.8902	0.9039	0.8053	0.8047
49281603	1	15.91	16.18	18.76	19.04	0.8865	0.9051	0.8029	0.8037
49281613	1	16.21	16.48	19.06	19.34	0.8802	0.8966	0.8025	0.7988
49281623	1	15.82	16.09	18.67	18.95	0.8821	0.9065	0.8014	0.8069
49280654	1	15.59	15.85	18.43	18.71	0.9036	0.9154	0.8172	0.7795
49280664	1	15.06	15.33	17.9	18.18	0.8881	0.929	0.8097	0.7809
49280674	1	15.45	15.72	18.3	18.58	0.892	0.9167	0.8085	0.7741
49280684	1	15.74	16.01	18.59	18.87	0.8918	0.9078	0.8073	0.7667
49280694	1	15.82	16.09	18.67	18.94	0.8903	0.9059	0.8061	0.8064
49281604	1	16.27	16.54	19.12	19.4	0.8822	0.8947	0.8044	0.798
49281614	1	15.93	16.19	18.78	19.05	0.8866	0.9027	0.8042	0.8033
49281624	1	15.77	16.04	18.62	18.9	0.882	0.907	0.8024	0.8076
49281634	1	15.88	16.14	18.73	19	0.886	0.903	0.8035	0.8044
49281644	1	15.79	16.06	18.64	18.92	0.8822	0.9029	0.8026	0.806
49280635	1	16.45	16.72	19.29	19.58	0.8936	0.8919	0.8233	0.7622
49280645	1	16.08	16.35	18.92	19.2	0.8986	0.9051	0.8166	0.7677
49280655	1	15.7	15.97	18.54	18.83	0.8989	0.91	0.814	0.772
49280665	1	15.49	15.75	18.33	18.61	0.8955	0.9224	0.8111	0.7727
49280675	1	15.73	16	18.57	18.85	0.8923	0.9147	0.8094	0.7658
49280685	1	15.72	15.99	18.57	18.85	0.8928	0.9079	0.8086	0.7671
49280695	1	16.16	16.43	19.01	19.29	0.885	0.8995	0.8066	0.7575
49281615	1	16.25	16.52	19.1	19.38	0.8826	0.8942	0.8053	0.7986
49280656	1	16.4	16.67	19.24	19.53	0.8915	0.8953	0.8151	0.7604
49280666	1	16.27	16.54	19.12	19.4	0.8908	0.8973	0.8117	0.76
49280686	1	16.34	16.6	19.18	19.46	0.8868	0.8934	0.8087	0.7557
49280696	1	16.3	16.57	19.15	19.43	0.8862	0.8956	0.8077	0.7562
48287687	1	15.73	16	18.47	18.79	0.8467	0.8763	0.8044	0.8094
48287697	1	15.5	15.77	18.34	18.63	0.8529	0.8724	0.8026	0.8041
49280677	1	16.16	16.43	19	19.28	0.8862	0.9027	0.8076	0.7597
49281637	1	16.2	16.46	19.04	19.32	0.8733	0.8967	0.8519	0.7997
49281647	1	15.8	16.06	18.64	18.92	0.8747	0.9035	0.855	0.8068
49281657	1	15.44	15.71	18.29	18.57	0.8652	0.9098	0.8587	0.8128
49281667	1	15.65	15.92	18.5	18.77	0.8657	0.9026	0.8559	0.8074
49281677	1	15.29	15.55	18.13	18.41	0.8605	0.9086	0.8601	0.8148
49281687	1	15.34	15.6	18.19	18.46	0.8599	0.9067	0.8594	0.8127
49281697	1	16.07	16.33	18.92	19.19	0.8361	0.864	0.7891	0.7866
48287688	1	15.92	16.18	18.65	18.98	0.8489	0.8753	0.8068	0.8092
48287698	1	15.35	15.62	18.09	18.42	0.8511	0.8786	0.8109	0.8187
49281638	1	15.78	16.05	18.63	18.91	0.8717	0.903	0.8558	0.8065
49281648	1	15.88	16.15	18.73	19.01	0.8669	0.8996	0.8531	0.8041
49281658	1	16.14	16.41	18.99	19.27	0.8665	0.8925	0.8494	0.7965
49281668	1	16.06	16.33	18.91	19.18	0.8703	0.8943	0.8493	0.7979
49281678	1	15.65	15.91	18.5	18.77	0.8636	0.8991	0.8541	0.8051
49281688	1	15.89	16.16	18.74	19.01	0.8635	0.8953	0.8506	0.8012
49281619	1	16.16	16.42	19	19.28	0.8745	0.8986	0.8019	0.8007
49281629	1	15.43	15.69	18.28	18.55	0.8686	0.9107	0.8588	0.814
49281639	1	15.54	15.81	18.39	18.66	0.867	0.9078	0.8572	0.8119
49281659	1	16.16	16.42	19	19.28	0.8679	0.8928	0.8489	0.7966
49281689	1	16.22	16.49	19.07	19.34	0.8676	0.8901	0.8472	0.7965
49281699	1	15.99	16.26	18.84	19.11	0.8615	0.8953	0.8498	0.8003
49282609	1	15.93	16.19	18.77	19.05	0.8605	0.8968	0.8512	0.803
49280780	1	16.05	16.32	18.9	19.18	0.8809	0.9063	0.8046	0.806
49281710	1	16.06	16.33	18.91	19.18	0.8806	0.9008	0.8021	0.803
49281720	1	15.44	15.7	18.28	18.56	0.8695	0.9103	0.8591	0.8125
49281730	1	15.73	15.99	18.57	18.85	0.8698	0.9037	0.8553	0.8087
49281750	1	16.21	16.47	19.05	19.33	0.8644	0.8927	0.8485	0.7985
49281760	1	16.15	16.41	18.99	19.27	0.8664	0.8944	0.849	0.7996
49281780	1	16.14	16.41	18.99	19.26	0.8337	0.8606	0.7841	0.7815
49281790	1	15.81	16.08	18.66	18.93	0.8585	0.8974	0.8507	0.804
41286731	1	21.6	21.84	23.28	24.09	0.7628	0.7755	0.7039	0.7219
49281731	1	16.02	16.28	18.86	19.14	0.8719	0.8995	0.8526	0.804
49281741	1	15.57	15.83	18.41	18.68	0.8641	0.9061	0.8566	0.8103
49281751	1	15.38	15.64	18.22	18.49	0.8577	0.9083	0.858	0.8133
49281761	1	15.48	15.74	18.32	18.59	0.8556	0.9053	0.855	0.8112
49281771	1	15.71	15.97	18.55	18.82	0.8586	0.9005	0.8525	0.807
49282731	1	16.1	16.36	18.93	19.2	0.8604	0.8829	0.8474	0.7934
49282741	1	15.78	16.04	18.62	18.89	0.8475	0.8875	0.8488	0.7991
41286732	1	21.5	21.74	23.18	23.99	0.7651	0.7766	0.7036	0.7228
41286742	1	19.96	20.2	21.64	22.45	0.8048	0.8142	0.7393	0.7793
41286752	1	20.67	20.91	22.35	23.16	0.788	0.7962	0.7229	0.7541
41286762	1	21.38	21.62	23.06	23.86	0.7662	0.7769	0.704	0.7252
49281752	1	16.1	16.36	18.94	19.22	0.8688	0.8941	0.8481	0.7992
49282722	1	16.09	16.35	18.92	19.2	0.8547	0.8843	0.847	0.7953
49282732	1	15.64	15.9	18.47	18.75	0.8461	0.8895	0.8498	0.8012
41285773	1	20.97	21.21	22.65	23.47	0.7892	0.797	0.7243	0.7447
41285793	1	21.11	21.36	22.8	23.61	0.7827	0.7917	0.7185	0.7389
41286703	1	20.95	21.19	22.63	23.44	0.7871	0.7958	0.7219	0.7457
41286713	1	20.56	20.81	22.25	23.06	0.7968	0.8086	0.733	0.7626
41286723	1	21.04	21.28	22.72	23.54	0.7805	0.7936	0.7184	0.7423
41286733	1	20.81	21.05	22.5	23.31	0.7852	0.799	0.724	0.7501
41286743	1	19.93	20.17	21.61	22.42	0.8049	0.815	0.7403	0.7808
41286753	1	21.03	21.27	22.71	23.52	0.7761	0.7851	0.7119	0.7383
49282713	1	16.27	16.53	19.1	19.38	0.8595	0.8782	0.8439	0.7913
49282723	1	15.98	16.24	18.81	19.08	0.8524	0.8841	0.8467	0.7959
49282733	1	16.16	16.42	18.98	19.26	0.8528	0.8785	0.8425	0.7916
41284734	1	21.29	21.54	22.97	23.8	0.7792	0.7862	0.7286	0.7337
41284754	1	21.21	21.45	22.88	23.71	0.7835	0.7908	0.7326	0.7366
41284784	1	20.72	20.97	22.4	23.22	0.8047	0.7992	0.7509	0.7507
41285714	1	21.17	21.41	22.85	23.67	0.7893	0.7947	0.736	0.7329
41285724	1	21.29	21.54	22.97	23.79	0.7829	0.7886	0.7315	0.7252
41285754	1	20.74	20.99	22.42	23.24	0.7971	0.8082	0.7417	0.7499
41285764	1	20.42	20.67	22.1	22.92	0.8058	0.8168	0.7482	0.7614
41285774	1	20.74	20.98	22.42	23.24	0.7964	0.8051	0.7322	0.7533
41286714	1	20.33	20.57	22.01	22.82	0.8014	0.8141	0.7384	0.7663
41286724	1	19.47	19.71	21.15	21.97	0.8176	0.8292	0.7533	0.7915
41286734	1	19.91	20.15	21.59	22.4	0.8079	0.8193	0.7451	0.7787
41286744	1	19.76	20	21.44	22.25	0.8112	0.8215	0.747	0.7835
41286754	1	20.72	20.96	22.4	23.21	0.7856	0.7939	0.7197	0.7511
49281784	1	16.27	16.53	19.1	19.38	0.861	0.8837	0.8457	0.7951
49282704	1	16.48	16.74	19.31	19.59	0.8579	0.8716	0.842	0.7849
49282734	1	16.35	16.61	19.17	19.45	0.8526	0.8745	0.8419	0.7881
41284735	1	20.88	21.12	22.55	23.38	0.7875	0.7962	0.7398	0.7452
41284765	1	20.9	21.15	22.58	23.41	0.7934	0.7937	0.7481	0.7445
41284775	1	20.56	20.8	22.23	23.06	0.8093	0.8037	0.7568	0.7344
41284785	1	20.02	20.27	21.7	22.52	0.8231	0.8172	0.7671	0.7536
41284795	1	20.3	20.55	21.98	22.8	0.8161	0.8084	0.7593	0.7419
41285705	1	20.86	21.11	22.54	23.36	0.7997	0.7938	0.7458	0.7434
41285715	1	21.14	21.39	22.82	23.64	0.7899	0.7849	0.7374	0.7337
41285725	1	21.1	21.35	22.78	23.6	0.7908	0.7975	0.7391	0.7353
41285735	1	20.98	21.23	22.66	23.48	0.7934	0.801	0.7402	0.7391
41285745	1	20.8	21.04	22.48	23.3	0.7947	0.8064	0.7421	0.7444
41285755	1	20.04	20.29	21.72	22.54	0.8151	0.8278	0.759	0.7709
41285765	1	20	20.25	21.68	22.5	0.8159	0.8267	0.7568	0.7738
41285775	1	20.62	20.87	22.3	23.12	0.7991	0.8069	0.7341	0.7554
41286705	1	20.93	21.18	22.61	23.43	0.7867	0.7955	0.7215	0.7439
41286715	1	19.93	20.17	21.61	22.42	0.8121	0.8192	0.744	0.7796
41286725	1	20.6	20.84	22.28	23.09	0.791	0.8038	0.729	0.7526
41286735	1	21.32	21.56	23	23.81	0.7683	0.7817	0.709	0.7241
41286745	1	21.16	21.4	22.84	23.65	0.7745	0.7847	0.7113	0.7347
41286755	1	20.31	20.55	21.99	22.8	0.7944	0.8024	0.727	0.7636
49281775	1	16.23	16.49	19.06	19.34	0.865	0.8855	0.846	0.7954
49281795	1	16.15	16.41	18.98	19.26	0.8596	0.8836	0.8451	0.7943
49282705	1	16.21	16.47	19.03	19.31	0.8594	0.8806	0.8441	0.7932
49282715	1	16.33	16.58	19.15	19.42	0.8576	0.8751	0.8416	0.7896
49282725	1	16	16.26	18.82	19.1	0.8521	0.882	0.8437	0.795
49282795	1	16.01	16.26	18.82	19.1	0.8549	0.8654	0.8368	0.7885
41284726	1	21.27	21.51	22.94	23.77	0.7747	0.7856	0.7257	0.7342
41284736	1	20.88	21.13	22.56	23.38	0.7866	0.7962	0.74	0.7449
41284746	1	20.89	21.14	22.56	23.39	0.7896	0.7985	0.742	0.7465
41284766	1	20.84	21.09	22.52	23.35	0.7962	0.7951	0.7494	0.7456
41284776	1	20.49	20.74	22.17	22.99	0.8104	0.8057	0.7578	0.7379
41284786	1	20.3	20.55	21.98	22.81	0.8164	0.8098	0.7607	0.7434
41284796	1	20.68	20.93	22.36	23.19	0.8055	0.7992	0.7511	0.7296
41285706	1	20.87	21.12	22.55	23.38	0.7998	0.7937	0.7448	0.7446
41285716	1	20.98	21.22	22.66	23.48	0.7954	0.791	0.7422	0.7409
41285726	1	20.57	20.81	22.25	23.07	0.8055	0.8122	0.7492	0.7542
41285736	1	20.62	20.87	22.3	23.13	0.8029	0.8117	0.7481	0.7521
41285746	1	20.32	20.56	22	22.82	0.8101	0.819	0.7532	0.761
41285756	1	20.1	20.35	21.78	22.6	0.8122	0.8232	0.756	0.7669
41285766	1	20.81	21.05	22.49	23.31	0.7953	0.8039	0.7403	0.7441
41285776	1	21.35	21.6	23.03	23.85	0.7792	0.7875	0.7258	0.7252
41286706	1	21.4	21.65	23.08	23.9	0.7741	0.7837	0.7117	0.7257
41286716	1	21.03	21.27	22.71	23.52	0.7841	0.7933	0.7194	0.7403
41286726	1	21.37	21.61	23.05	23.86	0.7708	0.7797	0.7073	0.7246
41286746	1	21.57	21.81	23.25	24.06	0.7613	0.7726	0.7014	0.7175
41286756	1	20.67	20.92	22.36	23.16	0.7867	0.7964	0.7222	0.7524
49281796	1	16.3	16.56	19.12	19.4	0.8579	0.8791	0.8419	0.7923
49282706	1	16.2	16.45	19.01	19.3	0.8587	0.8795	0.8437	0.7939
49282716	1	16.23	16.49	19.05	19.33	0.8568	0.8774	0.8425	0.7924
49282726	1	16.17	16.42	18.98	19.26	0.8573	0.875	0.8409	0.7913
49282736	1	15.9	16.15	18.71	18.99	0.8533	0.8781	0.8444	0.7954
49282746	1	15.99	16.24	18.8	19.08	0.8545	0.8751	0.8429	0.7941
41284727	1	21.39	21.64	23.07	23.89	0.7692	0.7811	0.7225	0.7293
41284747	1	20.69	20.94	22.37	23.2	0.7949	0.8038	0.7463	0.754
41284757	1	20.65	20.9	22.33	23.16	0.7995	0.7993	0.7539	0.7523
41284767	1	20.56	20.81	22.24	23.07	0.8041	0.8039	0.7562	0.7569
41284797	1	20.57	20.82	22.25	23.08	0.8088	0.803	0.7542	0.735
41285707	1	20.34	20.59	22.02	22.84	0.8148	0.8088	0.7581	0.7429
41285717	1	20.19	20.44	21.87	22.69	0.8171	0.8143	0.7597	0.7489
41285727	1	19.72	19.97	21.4	22.23	0.8296	0.8269	0.7706	0.7629
41285737	1	19.89	20.13	21.57	22.39	0.8235	0.8203	0.7659	0.7546
41285747	1	19.71	19.95	21.39	22.21	0.8258	0.8338	0.7658	0.7795
41285757	1	20.7	20.94	22.38	23.2	0.798	0.8077	0.7444	0.7494
41285767	1	21.27	21.52	22.95	23.77	0.7812	0.7893	0.7296	0.7271
41286757	1	21.56	21.8	23.25	24.05	0.7635	0.7752	0.7044	0.7201
49281717	1	15.88	16.14	18.61	18.93	0.8654	0.8898	0.8073	0.7704
49282767	1	15.87	16.13	18.68	18.96	0.8544	0.8689	0.8398	0.7926
49282777	1	16.21	16.46	19.01	19.29	0.854	0.8642	0.8362	0.7869
49283707	1	16.38	16.63	19.18	19.46	0.8526	0.8553	0.8318	0.7815
41284748	1	20.78	21.03	22.46	23.29	0.7888	0.799	0.7407	0.7492
41284758	1	20.8	21.05	22.48	23.31	0.7924	0.801	0.7436	0.7492
41285708	1	20.47	20.72	22.15	22.97	0.8089	0.8041	0.7537	0.7374
41285718	1	19.89	20.14	21.57	22.4	0.8236	0.8197	0.7657	0.756
41285728	1	19.18	19.43	20.87	21.69	0.8399	0.8351	0.7803	0.7758
41285738	1	18.6	18.84	20.28	21.1	0.8501	0.8571	0.7882	0.7886
41285748	1	19.81	20.06	21.49	22.31	0.8218	0.8312	0.7644	0.7769
41285758	1	21.24	21.49	22.93	23.75	0.782	0.789	0.7314	0.7281
49280798	1	16.25	16.51	18.97	19.3	0.8625	0.8851	0.8109	0.7675
49282738	1	16.32	16.58	19.12	19.41	0.855	0.8682	0.8392	0.789
49282748	1	16.34	16.59	19.14	19.43	0.854	0.8656	0.8375	0.7876
49282758	1	16.24	16.49	19.04	19.32	0.8545	0.8648	0.8367	0.7872
49282768	1	16.1	16.36	18.9	19.19	0.8549	0.8639	0.8355	0.7886
41284739	1	21.64	21.88	23.31	24.14	0.7644	0.7742	0.7179	0.7194
41284749	1	21.4	21.65	23.08	23.91	0.7731	0.782	0.7234	0.7282
41284779	1	20.99	21.24	22.67	23.49	0.7916	0.7892	0.7437	0.7396
41284789	1	21.13	21.37	22.81	23.63	0.7904	0.7861	0.7399	0.7137
41284799	1	21.09	21.34	22.77	23.6	0.7924	0.7877	0.7418	0.7149
41285709	1	21.07	21.31	22.75	23.57	0.7913	0.7874	0.7398	0.7146
41285719	1	20.85	21.1	22.54	23.36	0.7971	0.7935	0.7444	0.7221
41285729	1	20.47	20.72	22.16	22.98	0.8067	0.8037	0.7519	0.7353
41285739	1	19.77	20.02	21.46	22.28	0.8223	0.8298	0.7658	0.7532
41285749	1	20.52	20.77	22.2	23.02	0.8022	0.8073	0.7425	0.7551
49281709	1	16.12	16.38	18.84	19.16	0.8614	0.8826	0.8086	0.7673
49281719	1	15.86	16.12	18.58	18.9	0.8606	0.886	0.8082	0.7706
49281729	1	15.95	16.21	18.67	19	0.8638	0.8833	0.8071	0.7678
49281739	1	15.92	16.18	18.64	18.96	0.8625	0.885	0.8038	0.7688
49282749	1	16.31	16.56	19.02	19.34	0.8477	0.8626	0.837	0.793
49282759	1	16.27	16.52	19.06	19.35	0.8525	0.8623	0.8356	0.7862
49282769	1	16.36	16.61	19.15	19.44	0.8508	0.8587	0.8335	0.7837
49282779	1	16.54	16.79	19.33	19.62	0.8511	0.854	0.8295	0.7801
49282789	1	16.16	16.41	18.96	19.24	0.8538	0.8591	0.8343	0.7863
49282799	1	16.05	16.31	18.85	19.13	0.8547	0.8606	0.8342	0.7878
49283709	1	16.23	16.48	19.02	19.3	0.8508	0.853	0.8298	0.7822
49283749	1	16.51	16.76	19.3	19.58	0.8453	0.8372	0.8207	0.7733
41294050	1	21.66	21.91	23.34	24.16	0.7665	0.7758	0.7174	0.7189
41294090	1	21.46	21.71	23.14	23.97	0.779	0.7753	0.7324	0.7229
41295000	1	21.2	21.44	22.88	23.7	0.7856	0.7833	0.7377	0.732
41295010	1	21.23	21.47	22.91	23.73	0.7842	0.7818	0.7364	0.7309
41295020	1	21.35	21.6	23.04	23.86	0.7805	0.7777	0.7325	0.7245
49291020	1	15.83	16.08	18.54	18.86	0.8634	0.8798	0.8054	0.7691
49292030	1	16.54	16.79	19.25	19.57	0.8492	0.8584	0.837	0.7889
49292040	1	16.41	16.67	19.12	19.44	0.8493	0.8589	0.8367	0.7898
49292050	1	16.43	16.68	19.14	19.46	0.8131	0.8398	0.7751	0.7677
49292060	1	16.12	16.37	18.84	19.15	0.8502	0.8613	0.8362	0.7943
49292070	1	15.73	15.98	18.52	18.8	0.86	0.8658	0.8379	0.7938
49292080	1	16.17	16.42	18.96	19.25	0.855	0.8571	0.8341	0.7857
49292090	1	15.56	15.82	18.35	18.64	0.8635	0.8634	0.8382	0.7938
49293020	1	16.72	16.97	19.5	19.79	0.8406	0.8331	0.8196	0.7698
49293030	1	16.58	16.83	19.37	19.65	0.8444	0.8352	0.8199	0.7715
49293040	1	16.5	16.75	19.29	19.57	0.8434	0.8345	0.8201	0.7722
49293050	1	16.1	16.35	18.88	19.17	0.8488	0.8352	0.8244	0.778
41295011	1	21.55	21.79	23.23	24.05	0.7725	0.7795	0.7204	0.7219
49292021	1	16.39	16.64	19.09	19.41	0.8541	0.8618	0.8389	0.7926
49292031	1	16.41	16.66	19.12	19.44	0.8517	0.859	0.8375	0.7905
49292041	1	16.42	16.67	19.13	19.45	0.8492	0.8552	0.8374	0.788
49292051	1	16.3	16.55	19	19.32	0.8483	0.8543	0.836	0.7889
49292061	1	16.26	16.51	18.97	19.28	0.8507	0.8525	0.8356	0.7898
49292071	1	16.26	16.51	18.96	19.28	0.8488	0.8538	0.8338	0.7901
49292081	1	16.21	16.46	18.91	19.23	0.849	0.8514	0.8318	0.7895
49292091	1	16.2	16.45	18.99	19.28	0.8487	0.8487	0.8275	0.7821
49293021	1	16.52	16.77	19.31	19.59	0.8448	0.8387	0.8219	0.7742
49293031	1	16.3	16.55	19.08	19.37	0.848	0.8391	0.8232	0.7765
49293041	1	15.96	16.2	18.74	19.02	0.8512	0.8413	0.8263	0.7824
49293051	1	16.54	16.79	19.32	19.61	0.8415	0.8276	0.817	0.7695
49293061	1	16.46	16.71	19.24	19.53	0.8429	0.8294	0.8187	0.7717
49294001	1	16.65	16.9	19.43	19.72	0.8343	0.816	0.8125	0.7635
49292032	1	16.57	16.82	19.27	19.59	0.8479	0.854	0.8354	0.7869
49292042	1	16.62	16.87	19.32	19.64	0.8468	0.8507	0.8345	0.7852
49292052	1	16.48	16.73	19.18	19.5	0.8487	0.852	0.8348	0.7867
49292072	1	16.56	16.81	19.26	19.58	0.8447	0.8458	0.8298	0.7835
49293002	1	16.62	16.87	19.32	19.64	0.8402	0.837	0.8242	0.7786
49293022	1	16.71	16.96	19.49	19.78	0.8416	0.8344	0.8192	0.7715
49293032	1	16.47	16.71	19.24	19.53	0.843	0.8319	0.8202	0.7733
49293042	1	16.17	16.42	18.95	19.24	0.8492	0.8392	0.824	0.7792
49292073	1	16.54	16.79	19.23	19.55	0.8457	0.8461	0.831	0.7844
49293003	1	16.71	16.96	19.41	19.73	0.837	0.838	0.8234	0.7772
49293013	1	16.33	16.58	19.03	19.35	0.8434	0.8414	0.8279	0.7846
49293023	1	16.27	16.52	18.97	19.29	0.8463	0.8364	0.8294	0.783
49293033	1	15.98	16.23	18.75	19.04	0.8528	0.8433	0.8267	0.7843
49293043	1	16.39	16.64	19.16	19.45	0.8449	0.8339	0.8209	0.7756
49293053	1	16.28	16.53	19.06	19.35	0.8463	0.8324	0.8216	0.7759
49293063	1	16.28	16.53	19.06	19.35	0.8457	0.8321	0.8212	0.7754
49291084	1	16.02	16.27	18.71	19.04	0.8594	0.8634	0.7949	0.7612
49291094	1	16.01	16.26	18.7	19.03	0.8598	0.8619	0.7945	0.7606
49292004	1	16.12	16.37	18.81	19.13	0.8564	0.8569	0.7936	0.7578
49292014	1	16.29	16.54	18.98	19.3	0.8532	0.8517	0.7914	0.7532
49292024	1	16.08	16.33	18.77	19.09	0.8553	0.8581	0.8397	0.7945
49292034	1	15.71	15.96	18.4	18.73	0.8555	0.8634	0.8371	0.8002
49292044	1	16.06	16.31	18.76	19.08	0.8533	0.859	0.8377	0.7953
49292054	1	16.57	16.82	19.26	19.59	0.8465	0.8504	0.8335	0.7855
49292064	1	16.61	16.86	19.3	19.62	0.8452	0.8459	0.8313	0.7832
49292074	1	16.6	16.85	19.29	19.61	0.8455	0.8445	0.8311	0.783
49292084	1	16.72	16.97	19.41	19.73	0.8393	0.8402	0.8275	0.7792
49292094	1	16.4	16.65	19.1	19.42	0.8428	0.8426	0.8282	0.7846
49293004	1	16.12	16.36	18.81	19.13	0.8443	0.8443	0.8295	0.7889
49293014	1	15.37	15.62	18.07	18.39	0.8564	0.8505	0.8358	0.7998
49293024	1	15.55	15.8	18.25	18.56	0.8567	0.8451	0.8342	0.796
49293034	1	16.4	16.65	19.1	19.41	0.8437	0.8354	0.8267	0.7812
49293044	1	16.5	16.75	19.2	19.51	0.8409	0.8303	0.8249	0.7782
49293054	1	16.44	16.68	19.21	19.5	0.8434	0.8302	0.8187	0.7726
49293084	1	16.28	16.53	19.06	19.35	0.8454	0.8302	0.8202	0.7741
49293094	1	16.15	16.4	18.93	19.22	0.845	0.8295	0.8201	0.7736
49294004	1	15.48	15.73	18.25	18.54	0.8543	0.8348	0.8254	0.7841
49294014	1	15.2	15.44	17.97	18.26	0.8589	0.8344	0.8284	0.7865
49294024	1	15.37	15.62	18.14	18.43	0.8534	0.8301	0.8263	0.7828
49294034	1	15.4	15.64	18.17	18.46	0.8503	0.825	0.8249	0.7803
49291095	1	16.32	16.57	19	19.33	0.8548	0.854	0.7934	0.7559
49292035	1	16.38	16.63	19.07	19.39	0.8149	0.8372	0.7802	0.7706
49292045	1	15.71	15.96	18.4	18.72	0.8549	0.8591	0.8376	0.7998
49292055	1	15.76	16.01	18.45	18.77	0.854	0.8587	0.8361	0.7986
49292065	1	15.9	16.15	18.59	18.91	0.8531	0.8537	0.8356	0.7964
49292075	1	16.42	16.67	19.11	19.44	0.8118	0.8359	0.7732	0.7665
49292085	1	16.54	16.78	19.23	19.55	0.8415	0.84	0.8285	0.7812
49292095	1	16.27	16.52	18.96	19.28	0.8453	0.8438	0.8297	0.7868
49293015	1	15.76	16.01	18.45	18.77	0.851	0.8415	0.8308	0.793
49293025	1	16.37	16.62	19.07	19.39	0.8435	0.834	0.8273	0.7818
49293035	1	16.33	16.57	19.02	19.34	0.8455	0.8354	0.827	0.7837
49293045	1	16.03	16.28	18.73	19.04	0.8501	0.8386	0.8306	0.7894
49293055	1	15.99	16.24	18.69	19	0.847	0.8363	0.8278	0.7876
49293065	1	16.49	16.74	19.19	19.5	0.8404	0.8309	0.8241	0.7787
49293085	1	16.72	16.97	19.49	19.78	0.8033	0.8136	0.7595	0.7381
49293095	1	16.35	16.6	19.12	19.41	0.842	0.8265	0.8185	0.7705
49294005	1	16.08	16.33	18.85	19.14	0.8454	0.828	0.8202	0.7749
49294015	1	16.29	16.54	19.06	19.35	0.8373	0.819	0.8155	0.7674
49294025	1	16.6	16.85	19.38	19.66	0.8282	0.8065	0.809	0.7583
49294035	1	16.42	16.66	19.19	19.48	0.8013	0.8084	0.7578	0.7421
49292056	1	16.12	16.36	18.8	19.13	0.8517	0.8454	0.8378	0.7548
49292066	1	15.9	16.15	18.58	18.91	0.8544	0.8503	0.8374	0.7953
49292076	1	16.18	16.43	18.87	19.2	0.8498	0.8464	0.8348	0.7903
49292086	1	16.16	16.41	18.85	19.18	0.8476	0.8435	0.8315	0.7879
49292096	1	15.66	15.91	18.35	18.67	0.8529	0.8472	0.8334	0.7961
49293006	1	16.08	16.33	18.77	19.09	0.8482	0.8407	0.8315	0.7893
49293016	1	16.21	16.46	18.9	19.22	0.8456	0.8376	0.8288	0.7862
49293026	1	15.47	15.72	18.16	18.48	0.8585	0.8447	0.8357	0.7984
49293036	1	15.52	15.77	18.21	18.54	0.8566	0.8427	0.8353	0.7975
49293046	1	15.89	16.14	18.59	18.91	0.852	0.8375	0.8319	0.7907
49293056	1	15.79	16.04	18.49	18.81	0.8511	0.8394	0.831	0.7918
49293066	1	16.2	16.44	18.89	19.21	0.8455	0.833	0.8277	0.7841
49293076	1	16.16	16.41	18.86	19.18	0.8454	0.832	0.8279	0.783
49293086	1	16.64	16.88	19.33	19.65	0.8328	0.8163	0.8196	0.7683
49293096	1	16.08	16.32	18.84	19.14	0.8477	0.8314	0.8215	0.7765
49294006	1	15.82	16.06	18.58	18.88	0.8499	0.8298	0.8221	0.7794
49294016	1	15.51	15.76	18.28	18.57	0.8551	0.8334	0.8259	0.7835
49292027	1	15.93	16.18	18.6	18.93	0.8569	0.8524	0.7915	0.7605
49292037	1	15.75	16	18.43	18.76	0.8588	0.8551	0.8393	0.763
49292087	1	16.59	16.84	19.27	19.6	0.8417	0.835	0.828	0.7815
49292097	1	16.57	16.82	19.26	19.58	0.841	0.8335	0.8269	0.7805
49293007	1	16.61	16.86	19.29	19.62	0.8409	0.8333	0.8248	0.7793
49293017	1	16.2	16.45	18.88	19.21	0.8468	0.8383	0.8294	0.7868
49293027	1	15.67	15.91	18.35	18.67	0.8553	0.8392	0.835	0.7598
49293037	1	15.77	16.02	18.46	18.78	0.8544	0.8368	0.8343	0.7589
49293047	1	15.81	16.06	18.5	18.82	0.8522	0.8355	0.8317	0.7558
49293057	1	15.88	16.12	18.57	18.89	0.8498	0.8364	0.8294	0.7891
49293067	1	16.42	16.67	19.11	19.43	0.8408	0.8288	0.8243	0.7777
49293097	1	16.52	16.77	19.22	19.54	0.8366	0.8194	0.8214	0.7721
49294027	1	16.42	16.67	19.19	19.48	0.8041	0.8144	0.7625	0.7433
49294037	1	16.3	16.55	19.07	19.36	0.8367	0.8152	0.8138	0.7657
49294047	1	16.4	16.64	19.17	19.46	0.8316	0.8077	0.8115	0.7617
49294057	1	15.8	16.04	18.56	18.85	0.8373	0.8103	0.8169	0.7676
49294067	1	16.3	16.55	19.07	19.36	0.8244	0.7958	0.8102	0.7555
49294077	1	15.21	15.45	17.98	18.27	0.8022	0.8067	0.7697	0.7585
49294087	1	15.07	15.31	17.84	18.13	0.8419	0.8135	0.776	0.7712
49293018	1	16.59	16.83	19.27	19.59	0.8415	0.8337	0.8262	0.7803
49293028	1	16.34	16.59	19.02	19.35	0.8452	0.835	0.8283	0.7833
49293038	1	16.38	16.63	19.07	19.39	0.8442	0.8302	0.7854	0.7492
49293048	1	16.64	16.89	19.33	19.65	0.8361	0.8195	0.7853	0.7417
49293058	1	16.5	16.74	19.18	19.51	0.8405	0.8267	0.7836	0.7447
49293068	1	16.2	16.44	18.89	19.21	0.8438	0.8337	0.8273	0.783
49294078	1	16.4	16.64	19.16	19.46	0.7936	0.7967	0.7544	0.7306
49294088	1	15.76	16.01	18.53	18.82	0.7997	0.8025	0.7636	0.7465
49294098	1	16.06	16.31	18.83	19.12	0.8274	0.7979	0.813	0.7585
49295028	1	16.22	16.46	18.98	19.28	0.8205	0.7922	0.8108	0.7541
49295038	1	16.17	16.41	18.94	19.23	0.819	0.791	0.8084	0.7537
49295048	1	16.31	16.55	19.08	19.37	0.8135	0.7834	0.8057	0.747
49295058	1	16.11	16.36	18.89	19.17	0.8139	0.7834	0.8071	0.7502
49295068	1	16.14	16.38	18.91	19.2	0.8106	0.7797	0.8051	0.748
49297028	1	16.05	16.29	18.82	19.13	0.7895	0.7703	0.7926	0.7418
49293039	1	16.28	16.52	18.96	19.28	0.8469	0.8365	0.8299	0.7853
49293049	1	16.04	16.28	18.72	19.04	0.8505	0.8373	0.8317	0.7896
49293059	1	15.86	16.11	18.55	18.87	0.8533	0.8364	0.7908	0.7583
49293069	1	16.34	16.59	19.03	19.35	0.8431	0.8336	0.8269	0.7808
49295009	1	16.29	16.54	19.06	19.35	0.8233	0.7946	0.81	0.7532
49295019	1	16.22	16.47	18.99	19.28	0.8195	0.7895	0.8097	0.7514
49295029	1	15.64	15.89	18.41	18.7	0.826	0.7949	0.8139	0.7613
49295089	1	16.45	16.69	19.18	19.49	0.7988	0.7713	0.7993	0.7387
49296049	1	15.8	16.04	18.53	18.84	0.8054	0.7758	0.8056	0.7492
49297019	1	16.57	16.81	19.34	19.64	0.7884	0.7673	0.7841	0.7316
49297029	1	16.42	16.66	19.19	19.49	0.7597	0.7591	0.7234	0.7075
49293120	1	16.53	16.78	19.21	19.54	0.8433	0.8306	0.8257	0.7466
49293130	1	16.33	16.57	19.01	19.33	0.8461	0.8332	0.8287	0.7834
49293140	1	15.71	15.95	18.39	18.71	0.8552	0.8366	0.8331	0.7584
49293150	1	15.6	15.84	18.28	18.6	0.8556	0.8384	0.8329	0.7948
49293160	1	15.61	15.86	18.29	18.61	0.8539	0.838	0.833	0.7927
49293170	1	16.37	16.62	19.06	19.38	0.8423	0.8306	0.8269	0.78
49295190	1	16.41	16.66	19.14	19.45	0.7991	0.7715	0.799	0.7393
49296100	1	16.15	16.4	18.88	19.2	0.801	0.773	0.8025	0.7425
49296110	1	16	16.24	18.72	19.04	0.799	0.7699	0.8021	0.7432
49296120	1	16.42	16.66	19.14	19.46	0.7939	0.7658	0.7937	0.7345
49296130	1	15.87	16.11	18.59	18.91	0.8003	0.7722	0.8042	0.7461
49296140	1	16.21	16.46	18.94	19.26	0.7956	0.7676	0.7965	0.7392
49293121	1	16.7	16.95	19.38	19.7	0.8393	0.8254	0.7782	0.7431
49293131	1	16.64	16.88	19.32	19.64	0.8375	0.8222	0.8213	0.741
49293141	1	16.58	16.82	19.26	19.58	0.8356	0.8195	0.8218	0.772
49293151	1	16.25	16.49	18.92	19.25	0.8414	0.825	0.8267	0.7793
49293161	1	15.67	15.92	18.36	18.68	0.8518	0.8344	0.8329	0.7913
49293171	1	15.91	16.15	18.59	18.91	0.8492	0.8334	0.8316	0.7885
49293181	1	15.6	15.85	18.28	18.61	0.8526	0.8323	0.8332	0.7898
49293191	1	16.11	16.35	18.79	19.11	0.8448	0.8244	0.8273	0.7801
42290112	1	21.43	21.69	23.13	23.93	0.7512	0.7593	0.6983	0.7074
42290122	1	20.97	21.22	22.67	23.47	0.7645	0.7717	0.7083	0.7258
42290132	1	20.52	20.78	22.23	23.03	0.7754	0.7816	0.7145	0.744
42290142	1	21.02	21.28	22.73	23.53	0.7614	0.77	0.7025	0.728
42290152	1	21.21	21.47	22.92	23.72	0.7546	0.7675	0.7006	0.7231
42292182	1	20.94	21.19	22.66	23.45	0.7739	0.7895	0.7213	0.7403
42292192	1	20.6	20.86	22.33	23.12	0.7816	0.8009	0.7311	0.7504
49293152	1	16.4	16.64	19.07	19.4	0.843	0.8257	0.8251	0.7769
49293162	1	15.69	15.93	18.36	18.69	0.8521	0.8285	0.8315	0.7875
49293172	1	15.3	15.55	17.98	18.31	0.8561	0.8289	0.8326	0.7905
49293182	1	15.55	15.79	18.23	18.55	0.8542	0.8281	0.8313	0.7872
42290133	1	21.32	21.58	23.03	23.83	0.7524	0.7626	0.7001	0.7125
42290153	1	21.46	21.72	23.17	23.97	0.746	0.7588	0.6946	0.7084
42290163	1	20.96	21.22	22.67	23.47	0.7624	0.7732	0.7057	0.7305
42291133	1	21.22	21.47	22.93	23.73	0.7568	0.7686	0.7022	0.7226
42292193	1	20.52	20.78	22.25	23.04	0.824	0.8065	0.8295	0.7697
42293103	1	20.22	20.48	21.95	22.74	0.8337	0.8169	0.8354	0.7838
49293153	1	16.59	16.84	19.27	19.6	0.8374	0.8178	0.8218	0.7704
49293163	1	16.32	16.56	18.99	19.32	0.8403	0.818	0.8248	0.7755
49293173	1	15.73	15.97	18.4	18.73	0.8487	0.8215	0.8285	0.7833
49293183	1	16.51	16.75	19.18	19.51	0.8364	0.8114	0.8199	0.769
49293193	1	16.56	16.81	19.24	19.57	0.8352	0.8098	0.8185	0.7659
42292114	1	20.72	20.98	22.44	23.24	0.7702	0.781	0.7114	0.7505
42292164	1	20.99	21.25	22.72	23.52	0.7747	0.7861	0.7174	0.7404
42292174	1	20.22	20.48	21.94	22.74	0.7933	0.8056	0.7328	0.7664
42292184	1	20.03	20.28	21.75	22.55	0.8363	0.8229	0.8376	0.7908
42292194	1	20.13	20.39	21.85	22.65	0.8366	0.8217	0.8344	0.7892
42293104	1	20.03	20.28	21.75	22.55	0.8418	0.8242	0.8394	0.7928
42293114	1	20.7	20.95	22.42	23.22	0.7869	0.7978	0.7305	0.7457
49293164	1	16.52	16.76	19.19	19.52	0.8384	0.8147	0.8215	0.7713
49293174	1	16.37	16.61	19.04	19.37	0.8408	0.8164	0.8219	0.7742
49294104	1	16.8	17.04	19.47	19.8	0.8234	0.7929	0.7728	0.73
51291144	1	15.61	15.85	18.37	18.76	0.78	0.792	0.7702	0.747
51291154	1	15.31	15.55	18.07	18.46	0.8349	0.8495	0.8504	0.8008
51291164	1	15.01	15.25	17.77	18.16	0.8402	0.8521	0.8572	0.8044
51291174	1	15.38	15.62	18.14	18.54	0.8361	0.8501	0.8511	0.8006
51291184	1	15.41	15.66	18.18	18.57	0.8404	0.8541	0.851	0.8002
51291194	1	15.47	15.72	18.24	18.63	0.8392	0.8528	0.849	0.7983
51292104	1	15.45	15.7	18.22	18.61	0.8411	0.8554	0.8491	0.7702
51292114	1	15.04	15.29	17.81	18.21	0.8467	0.8587	0.86	0.8072
51292134	1	15.07	15.32	17.84	18.23	0.8446	0.8599	0.8636	0.8074
51292144	1	15.15	15.39	17.91	18.31	0.8428	0.8577	0.8604	0.8052
42291185	1	21.04	21.3	22.76	23.56	0.787	0.7947	0.7967	0.7425
42291195	1	20.75	21.01	22.47	23.27	0.7947	0.8084	0.8027	0.7582
42292105	1	20.12	20.38	21.84	22.64	0.7844	0.7946	0.723	0.7681
42292115	1	20.51	20.77	22.23	23.03	0.8003	0.8209	0.8072	0.7711
42292125	1	20.4	20.66	22.12	22.92	0.8043	0.8234	0.8098	0.7752
42292175	1	21.14	21.4	22.87	23.67	0.799	0.79	0.8065	0.7414
42292185	1	20.28	20.54	22	22.8	0.835	0.8172	0.832	0.7821
42292195	1	20.07	20.32	21.79	22.59	0.8417	0.8245	0.838	0.7926
42293105	1	20.76	21.01	22.48	23.28	0.8261	0.8033	0.8217	0.761
42293145	1	20.67	20.92	22.39	23.19	0.7903	0.8038	0.7348	0.7523
42293155	1	20.61	20.86	22.33	23.13	0.7896	0.8043	0.736	0.7543
51291155	1	14.96	15.2	17.72	18.11	0.7852	0.7985	0.7859	0.763
51291165	1	14.61	14.86	17.38	17.77	0.7948	0.806	0.7944	0.7731
51291175	1	14.91	15.16	17.68	18.07	0.8499	0.8601	0.8626	0.8132
51291185	1	15.01	15.26	17.78	18.18	0.8491	0.8606	0.8602	0.811
51291195	1	14.91	15.16	17.68	18.07	0.8516	0.8611	0.8635	0.8121
51292105	1	15.39	15.63	18.16	18.55	0.845	0.8588	0.8526	0.7723
51292115	1	15.25	15.49	18.02	18.41	0.8457	0.8586	0.8538	0.7738
51292125	1	15.15	15.39	17.92	18.31	0.8468	0.8593	0.857	0.8062
51292135	1	15.05	15.29	17.82	18.21	0.849	0.8624	0.8621	0.8095
51292145	1	14.81	15.06	17.58	17.98	0.8514	0.8645	0.8679	0.8148
51292155	1	14.67	14.92	17.44	17.84	0.8528	0.8638	0.8709	0.8153
51292165	1	15.28	15.53	18.05	18.45	0.8447	0.8593	0.8563	0.8037
51292185	1	15.24	15.48	18.01	18.4	0.8385	0.8556	0.8562	0.8004
51292195	1	14.79	15.04	17.56	17.96	0.8423	0.9155	0.8625	0.8064
51293105	1	14.86	15.09	17.54	18.03	0.8626	0.898	0.8749	0.7979
42291176	1	21.03	21.29	22.75	23.55	0.763	0.7754	0.7074	0.7366
42291186	1	20.41	20.67	22.14	22.94	0.7785	0.7874	0.7183	0.7573
42291196	1	20.53	20.79	22.25	23.05	0.7749	0.7871	0.7164	0.7531
42292106	1	20.64	20.9	22.36	23.16	0.7708	0.7811	0.7115	0.7504
42292116	1	21.16	21.43	22.89	23.69	0.7847	0.793	0.7938	0.7384
42292126	1	20.69	20.95	22.42	23.22	0.7743	0.787	0.7172	0.7499
42292166	1	20.82	21.08	22.54	23.34	0.7851	0.792	0.7244	0.7493
42292176	1	20.51	20.77	22.24	23.04	0.7923	0.8005	0.7311	0.7603
42292186	1	19.99	20.25	21.72	22.52	0.8074	0.8155	0.7418	0.7749
42292196	1	20.56	20.82	22.29	23.09	0.8289	0.8128	0.8214	0.7739
42293146	1	20.69	20.94	22.41	23.21	0.7917	0.8039	0.7348	0.7517
42293156	1	20.73	20.99	22.46	23.25	0.7848	0.8011	0.7312	0.7494
51291136	1	15.35	15.6	18.12	18.51	0.8369	0.85	0.8494	0.7991
51291146	1	14.66	14.91	17.43	17.82	0.8419	0.8524	0.8602	0.8083
51291156	1	14.25	14.5	17.02	17.41	0.853	0.8574	0.8722	0.8203
51291166	1	13.37	13.61	16.14	16.53	0.8745	0.9039	0.8864	0.8263
51291176	1	14.56	14.81	17.33	17.72	0.8537	0.8626	0.8695	0.8209
51291186	1	14.9	15.14	17.67	18.06	0.8519	0.8628	0.8633	0.8152
51291196	1	13.84	14.09	16.61	17	0.8648	0.8643	0.8867	0.8268
51292106	1	14.65	14.9	17.43	17.82	0.8568	0.866	0.872	0.8191
51292116	1	14.73	14.98	17.51	17.9	0.857	0.8666	0.8705	0.8171
51292126	1	15.02	15.27	17.79	18.19	0.8515	0.8631	0.8619	0.7799
51292136	1	14.94	15.19	17.72	18.11	0.8531	0.8644	0.864	0.8107
51292146	1	14.9	15.15	17.67	18.07	0.8537	0.8654	0.8653	0.8122
51292156	1	15.03	15.28	17.8	18.2	0.8517	0.8646	0.8643	0.8103
51292166	1	15.04	15.29	17.81	18.21	0.8509	0.8638	0.8632	0.8103
51292176	1	15.34	15.59	18.11	18.51	0.8453	0.8607	0.8549	0.8023
51292186	1	14.56	14.81	17.33	17.73	0.8519	0.9185	0.8665	0.8127
51292196	1	14.7	14.94	17.46	17.86	0.8484	0.8614	0.8645	0.8125
51293106	1	14.57	14.82	17.34	17.73	0.8631	0.9179	0.8629	0.8073
51293116	1	14.93	15.16	17.61	18.1	0.8369	0.9005	0.872	0.797
51293126	1	15.24	15.47	17.92	18.41	0.8298	0.8921	0.8641	0.7908
51293136	1	14.94	15.18	17.62	18.12	0.8597	0.8982	0.8734	0.7947
51293146	1	15.02	15.26	17.7	18.19	0.8556	0.8957	0.8693	0.7929
51293156	1	14.68	14.91	17.35	17.85	0.856	0.8997	0.878	0.795
51293166	1	14.83	15.06	17.5	17.99	0.8505	0.8949	0.8733	0.7927
51293176	1	14.87	15.1	17.53	18.03	0.8472	0.8929	0.8709	0.7906
51293186	1	14.72	14.96	17.39	17.89	0.8452	0.8914	0.8718	0.7901
42290127	1	21.35	21.62	23.06	23.87	0.7534	0.7587	0.6987	0.7049
42290137	1	20.46	20.72	22.17	22.97	0.7776	0.7859	0.7218	0.7351
42290147	1	20.02	20.28	21.73	22.54	0.8159	0.8028	0.8201	0.7672
42290157	1	20.85	21.11	22.56	23.36	0.7694	0.7738	0.7076	0.7303
42291137	1	21.28	21.54	23	23.8	0.783	0.7827	0.7884	0.7277
42291147	1	20.83	21.09	22.55	23.36	0.772	0.7802	0.7117	0.7423
42291157	1	20.78	21.04	22.5	23.3	0.7979	0.8041	0.8064	0.7548
42291167	1	21	21.26	22.71	23.52	0.7664	0.7787	0.7091	0.7371
42291177	1	20.8	21.06	22.52	23.32	0.794	0.8034	0.8045	0.7521
42291187	1	20.67	20.93	22.39	23.19	0.7718	0.7836	0.7132	0.7483
42292167	1	21.07	21.33	22.79	23.59	0.7767	0.7847	0.7179	0.7415
42292177	1	20.94	21.2	22.67	23.47	0.8084	0.8012	0.8122	0.7549
42292187	1	20.03	20.29	21.75	22.55	0.83	0.8336	0.832	0.7972
42292197	1	20.48	20.74	22.2	23	0.7938	0.8019	0.7309	0.7629
42293107	1	20.76	21.02	22.48	23.28	0.8235	0.8068	0.8189	0.7643
42293117	1	20.68	20.94	22.4	23.2	0.7966	0.8047	0.734	0.7525
42293147	1	21.08	21.33	22.8	23.6	0.7811	0.7937	0.7271	0.7372
42293157	1	21.12	21.38	22.84	23.64	0.7763	0.791	0.7246	0.7362
51291127	1	15.13	15.38	17.9	18.29	0.8398	0.8513	0.853	0.8024
51291137	1	15.17	15.42	17.94	18.33	0.8403	0.8514	0.8543	0.8025
51291147	1	15.07	15.31	17.84	18.22	0.8376	0.8506	0.8517	0.8051
51291157	1	14.86	15.1	17.63	18.01	0.8443	0.856	0.856	0.7815
51291167	1	13.99	14.24	16.77	17.15	0.8564	0.861	0.8771	0.8286
51291177	1	13.87	14.11	16.64	17.03	0.8581	0.8609	0.8797	0.8287
51291187	1	14.94	15.19	17.71	18.1	0.85	0.8616	0.8597	0.7835
51291197	1	14.23	14.48	17.01	17.4	0.8602	0.8674	0.8802	0.7989
51292107	1	13.31	13.56	16.08	16.47	0.866	0.9133	0.8944	0.8324
51292117	1	13.15	13.4	15.92	16.31	0.8633	0.8634	0.8958	0.8121
51292127	1	14.22	14.47	17	17.39	0.8646	0.8705	0.8842	0.8005
51292137	1	14.16	14.4	16.93	17.32	0.8634	0.8685	0.8833	0.8003
51292147	1	14.27	14.51	17.04	17.43	0.8642	0.87	0.8829	0.8268
51292157	1	14.33	14.58	17.11	17.5	0.8628	0.8684	0.88	0.8237
51292167	1	14.72	14.97	17.49	17.89	0.8572	0.8664	0.8705	0.8193
51292177	1	15.46	15.71	18.23	18.63	0.8414	0.8573	0.8473	0.77
51292187	1	14.36	14.61	17.14	17.53	0.8601	0.8682	0.8758	0.8203
51292197	1	14.46	14.71	17.23	17.63	0.8543	0.919	0.8682	0.8163
51293107	1	14.73	14.98	17.5	17.9	0.8495	0.9188	0.8635	0.8107
51293117	1	14.99	15.22	17.67	18.16	0.8374	0.9011	0.8711	0.798
51293127	1	14.62	14.86	17.3	17.8	0.8674	0.9055	0.8795	0.8001
51293137	1	14.8	15.04	17.48	17.98	0.8624	0.9031	0.8758	0.7976
51293147	1	15.28	15.51	17.96	18.45	0.8289	0.893	0.8611	0.7894
51293157	1	15.16	15.39	17.83	18.33	0.8514	0.8941	0.8637	0.7892
51293167	1	15.05	15.29	17.73	18.22	0.8479	0.895	0.8661	0.7886
51293177	1	14.81	15.04	17.48	17.97	0.8484	0.8949	0.8701	0.792
51293187	1	14.85	15.08	17.52	18.01	0.8445	0.8909	0.8684	0.7897
42290128	1	21.48	21.74	23.19	23.99	0.7469	0.7549	0.6944	0.7007
42290138	1	21.47	21.73	23.18	23.99	0.7446	0.7555	0.6966	0.6984
42291108	1	21.01	21.27	22.72	23.53	0.7707	0.7762	0.7093	0.7261
42291118	1	20.7	20.96	22.41	23.22	0.7776	0.7839	0.7145	0.739
42291128	1	20.65	20.91	22.36	23.17	0.7798	0.7838	0.7161	0.742
42291138	1	20.78	21.04	22.5	23.3	0.7785	0.7828	0.7146	0.738
42291148	1	20.63	20.89	22.35	23.15	0.7824	0.788	0.7185	0.7442
42291158	1	20.22	20.49	21.94	22.75	0.8295	0.8114	0.8214	0.7751
42291168	1	20.45	20.72	22.17	22.98	0.7822	0.7919	0.7216	0.7515
42291178	1	20.24	20.51	21.97	22.77	0.7866	0.796	0.7261	0.7593
42292128	1	21.28	21.54	23.01	23.81	0.7638	0.7753	0.7069	0.7287
42292168	1	20.77	21.03	22.5	23.3	0.8146	0.8086	0.8121	0.764
42292178	1	19.72	19.98	21.45	22.25	0.8142	0.8174	0.745	0.7844
42292188	1	19.39	19.65	21.12	21.92	0.8212	0.8246	0.7508	0.7949
42292198	1	19.82	20.08	21.55	22.35	0.8109	0.8152	0.7429	0.7809
42293108	1	20.2	20.46	21.92	22.72	0.8067	0.8097	0.7379	0.7659
42293118	1	20.66	20.92	22.39	23.18	0.7967	0.7915	0.7376	0.7248
42293148	1	21.02	21.28	22.74	23.54	0.7838	0.795	0.7287	0.7395
42293158	1	20.9	21.16	22.63	23.42	0.82	0.8021	0.8213	0.7577
42293168	1	20.46	20.71	22.18	22.98	0.7954	0.8095	0.7388	0.7615
51291118	1	15.34	15.58	18.11	18.49	0.8355	0.85	0.8476	0.8
51291128	1	15.51	15.75	18.28	18.66	0.8371	0.8503	0.8467	0.7992
51291138	1	15.57	15.82	18.35	18.73	0.8363	0.8499	0.8462	0.7984
51291148	1	15.29	15.54	18.06	18.45	0.8398	0.8536	0.8511	0.8042
51291158	1	15.05	15.3	17.83	18.21	0.8489	0.8599	0.8572	0.7819
51291168	1	14.65	14.89	17.42	17.81	0.8522	0.8627	0.8677	0.7909
51291178	1	13.5	13.74	16.27	16.66	0.862	0.912	0.8891	0.8326
51291188	1	14.29	14.54	17.07	17.46	0.8588	0.8661	0.8771	0.8263
51291198	1	14.83	15.07	17.6	17.99	0.8544	0.8653	0.8662	0.7889
51292108	1	13.39	13.64	16.17	16.55	0.8623	0.8647	0.889	0.8114
51292118	1	12.83	13.08	15.6	15.99	0.8633	0.8627	0.899	0.8153
51292128	1	13.47	13.71	16.24	16.63	0.8694	0.8688	0.8935	0.8098
51292138	1	13.27	13.52	16.04	16.43	0.8657	0.8678	0.8993	0.8111
51292148	1	14.38	14.63	17.16	17.55	0.8616	0.8693	0.8785	0.7973
51292158	1	14.73	14.98	17.5	17.9	0.8587	0.8681	0.8713	0.791
51292168	1	15.11	15.36	17.88	18.27	0.852	0.865	0.8605	0.7832
51292178	1	15	15.24	17.77	18.16	0.8498	0.8636	0.8613	0.7839
51292188	1	14.15	14.4	16.93	17.32	0.8603	0.8673	0.8814	0.8251
51292198	1	13.87	14.11	16.64	17.03	0.8607	0.9191	0.882	0.8259
51293108	1	14.33	14.57	17.1	17.49	0.8549	0.9205	0.8708	0.8205
51293118	1	14.68	14.92	17.44	17.84	0.8503	0.8631	0.8633	0.8137
51293128	1	14.38	14.62	17.06	17.55	0.8709	0.9091	0.886	0.8053
51293138	1	14.83	15.07	17.51	18	0.8634	0.9052	0.8774	0.7994
51293148	1	15.3	15.54	17.98	18.48	0.8315	0.8957	0.8632	0.7914
42290129	1	21.02	21.28	22.73	23.53	0.7595	0.7671	0.7018	0.721
42290139	1	21.34	21.6	23.05	23.86	0.7506	0.76	0.6955	0.7095
42291119	1	21.63	21.9	23.35	24.16	0.7836	0.7611	0.7744	0.7063
42291129	1	21.36	21.62	23.07	23.88	0.7587	0.7708	0.7056	0.7149
42291139	1	21.04	21.3	22.76	23.56	0.7668	0.7795	0.7115	0.7246
42291149	1	21.18	21.45	22.9	23.71	0.8014	0.778	0.7922	0.7291
42291159	1	21.09	21.35	22.81	23.61	0.765	0.7754	0.7085	0.7301
42291169	1	21.28	21.54	23	23.8	0.7899	0.7801	0.7909	0.7284
42291179	1	21.21	21.48	22.94	23.74	0.7629	0.774	0.7069	0.7267
42292159	1	20.89	21.15	22.61	23.41	0.7878	0.7903	0.7249	0.7447
42292169	1	20.63	20.89	22.36	23.16	0.7909	0.7978	0.7319	0.7492
42292179	1	20.62	20.88	22.35	23.15	0.7912	0.7987	0.7311	0.7488
42292189	1	20.28	20.54	22	22.8	0.8393	0.8246	0.827	0.7877
42292199	1	20.89	21.15	22.61	23.41	0.8258	0.8063	0.8141	0.7576
42293109	1	20.89	21.15	22.61	23.41	0.7873	0.7929	0.7285	0.738
42293149	1	20.86	21.12	22.59	23.39	0.8402	0.8058	0.8194	0.7581
42293159	1	19.99	20.24	21.71	22.51	0.8163	0.8233	0.7506	0.7535
42293169	1	19.91	20.17	21.63	22.43	0.8163	0.8257	0.7516	0.7795
49294109	1	16.38	16.62	19.04	19.37	0.8304	0.7988	0.8192	0.7648
49294119	1	16.48	16.72	19.14	19.47	0.7994	0.801	0.7642	0.7417
51291129	1	15.49	15.74	18.26	18.65	0.8375	0.8512	0.8466	0.7996
51291139	1	15.2	15.45	17.98	18.36	0.8437	0.8555	0.8567	0.8047
51291149	1	14.52	14.77	17.3	17.68	0.8479	0.857	0.867	0.8139
51291159	1	14.73	14.97	17.5	17.89	0.8516	0.8618	0.8669	0.7886
51291169	1	14.15	14.4	16.93	17.31	0.8561	0.8627	0.8756	0.8276
51291179	1	13.46	13.71	16.24	16.63	0.8627	0.9121	0.8891	0.8325
51291189	1	14.34	14.58	17.11	17.5	0.8587	0.8662	0.8762	0.797
51291199	1	14.34	14.59	17.12	17.5	0.8626	0.8699	0.8792	0.7993
51292109	1	13.39	13.64	16.17	16.56	0.8654	0.8679	0.8946	0.8105
51292119	1	12.87	13.12	15.64	16.03	0.8653	0.8658	0.9004	0.8133
51292129	1	13.43	13.68	16.21	16.6	0.8693	0.9161	0.8942	0.8331
51292139	1	14.04	14.29	16.82	17.2	0.8671	0.8724	0.8884	0.804
51292149	1	14.62	14.87	17.39	17.78	0.8628	0.8733	0.8796	0.7957
51292159	1	14.96	15.21	17.74	18.13	0.8605	0.8732	0.8723	0.7902
51292169	1	15.02	15.27	17.8	18.19	0.8578	0.8691	0.8683	0.7873
51292179	1	14.47	14.72	17.25	17.64	0.8622	0.8712	0.8796	0.8237
51292189	1	14.46	14.71	17.23	17.63	0.8588	0.8735	0.8754	0.794
51292199	1	13.42	13.66	16.19	16.58	0.8619	0.8658	0.8852	0.8282
51293109	1	13.28	13.52	16.05	16.44	0.8609	0.8639	0.886	0.8265
51293119	1	13.73	13.98	16.5	16.9	0.8742	0.9226	0.8781	0.822
51293129	1	14.71	14.95	17.4	17.89	0.8466	0.8548	0.8809	0.8081
51293139	1	15.04	15.28	17.72	18.22	0.8401	0.9056	0.8731	0.799
51293149	1	15	15.24	17.68	18.17	0.8591	0.9038	0.8748	0.7985
51293159	1	15.33	15.57	18.01	18.5	0.8313	0.895	0.8635	0.7925
51294129	1	15.05	15.28	17.71	18.2	0.8348	0.8826	0.8607	0.7819
42290210	1	21.16	21.42	22.86	23.67	0.7564	0.7631	0.7023	0.7105
42290220	1	21.15	21.41	22.86	23.67	0.7558	0.7639	0.7016	0.7134
42290230	1	21.54	21.8	23.25	24.06	0.7768	0.7505	0.7653	0.696
42291230	1	21.24	21.51	22.96	23.77	0.8004	0.7786	0.7918	0.7288
42291240	1	21.21	21.47	22.93	23.73	0.8034	0.7802	0.7936	0.7308
42291280	1	21.24	21.5	22.96	23.76	0.767	0.7775	0.7114	0.7294
42292240	1	20.93	21.19	22.66	23.46	0.7874	0.792	0.729	0.7378
42292270	1	21.28	21.54	23.01	23.81	0.8119	0.7922	0.799	0.7387
42292280	1	20.72	20.98	22.44	23.24	0.8307	0.8154	0.8179	0.7686
42292290	1	20.24	20.5	21.96	22.77	0.8449	0.8292	0.8276	0.7884
42293200	1	20.9	21.17	22.63	23.43	0.8338	0.8068	0.8131	0.7574
42293220	1	21.26	21.52	22.99	23.79	0.7827	0.7761	0.7283	0.7017
42293230	1	20.87	21.13	22.6	23.4	0.7941	0.7885	0.7392	0.717
42293240	1	20.24	20.5	21.96	22.76	0.8594	0.8267	0.8413	0.7869
42293250	1	20.3	20.56	22.02	22.82	0.8099	0.8074	0.7516	0.7417
42293260	1	20.25	20.51	21.97	22.77	0.8107	0.8094	0.7529	0.7438
42293270	1	20.35	20.61	22.07	22.87	0.7903	0.8031	0.7364	0.754
51291230	1	15.15	15.4	17.93	18.31	0.8435	0.8544	0.8554	0.8056
51291240	1	15.1	15.35	17.88	18.26	0.8467	0.8577	0.8605	0.8077
51291250	1	15.45	15.7	18.23	18.61	0.8383	0.8526	0.8469	0.8026
51291260	1	15.21	15.46	17.99	18.37	0.8475	0.8613	0.8559	0.7808
51291270	1	14.37	14.62	17.15	17.53	0.8591	0.8663	0.8759	0.797
51291280	1	13.49	13.74	16.27	16.65	0.8645	0.9136	0.8913	0.8326
51291290	1	13.14	13.39	15.92	16.31	0.8696	0.9155	0.8996	0.8339
51292210	1	13.91	14.15	16.68	17.07	0.871	0.8712	0.8892	0.805
51292220	1	14.06	14.3	16.83	17.22	0.8684	0.8726	0.8882	0.8026
51292230	1	14.16	14.41	16.94	17.33	0.8674	0.8744	0.8871	0.8017
51292240	1	13.78	14.03	16.55	16.94	0.8738	0.8754	0.8953	0.8335
51292250	1	13.49	13.73	16.26	16.65	0.8727	0.9319	0.8984	0.8326
51292260	1	13.7	13.95	16.47	16.86	0.8714	0.9295	0.8934	0.831
51292270	1	14.23	14.48	17	17.39	0.8651	0.8731	0.8854	0.8274
51292280	1	14.51	14.76	17.29	17.68	0.8595	0.8695	0.8768	0.8232
51292290	1	14.2	14.44	16.97	17.36	0.858	0.87	0.8776	0.7951
51293200	1	14.42	14.67	17.19	17.58	0.8547	0.8683	0.8717	0.7902
51293210	1	14.23	14.47	16.99	17.39	0.8574	0.8657	0.871	0.8177
51293220	1	13.63	13.88	16.4	16.79	0.8568	0.8638	0.8788	0.8223
51293230	1	14.35	14.59	17.04	17.53	0.8705	0.9085	0.8854	0.8075
51293240	1	15.16	15.39	17.84	18.33	0.8358	0.9014	0.8698	0.7961
51293250	1	15.23	15.47	17.91	18.41	0.8331	0.8972	0.8663	0.7941
51294220	1	15.15	15.38	17.81	18.31	0.8338	0.8852	0.86	0.7822
42290211	1	21.3	21.57	23.01	23.82	0.7517	0.7581	0.6981	0.7025
42290221	1	21.4	21.66	23.11	23.92	0.7495	0.7571	0.6971	0.7015
42290231	1	21.22	21.48	22.93	23.74	0.7566	0.7635	0.7016	0.7092
42290281	1	21.04	21.3	22.75	23.56	0.7669	0.7756	0.7098	0.7229
42290291	1	20.81	21.07	22.53	23.33	0.8058	0.7868	0.8013	0.7405
42291201	1	21.13	21.39	22.84	23.65	0.7987	0.7798	0.7939	0.7289
42291211	1	20.97	21.24	22.69	23.5	0.8051	0.7867	0.8016	0.739
42291221	1	20.82	21.09	22.54	23.35	0.7737	0.7857	0.7162	0.7338
42291231	1	21.12	21.38	22.84	23.64	0.767	0.7783	0.7106	0.7229
42291241	1	21.29	21.55	23.01	23.81	0.7632	0.7757	0.7097	0.7173
42291251	1	21.28	21.54	23	23.8	0.7641	0.7772	0.7114	0.7188
42291281	1	21.01	21.28	22.73	23.54	0.7751	0.7849	0.7191	0.7346
42291291	1	20.99	21.25	22.71	23.51	0.777	0.7871	0.7209	0.7357
42292211	1	21.24	21.5	22.96	23.77	0.7711	0.7808	0.7174	0.73
42292221	1	20.88	21.14	22.6	23.4	0.7831	0.7904	0.724	0.7446
42292271	1	21.2	21.46	22.92	23.72	0.8172	0.7975	0.8025	0.7451
42292281	1	20.86	21.12	22.59	23.39	0.8268	0.81	0.815	0.7618
42292291	1	20.04	20.3	21.76	22.57	0.8121	0.813	0.7427	0.7688
42293201	1	20.54	20.8	22.26	23.06	0.8036	0.8046	0.7375	0.7279
42293241	1	21.11	21.37	22.83	23.63	0.8358	0.7991	0.8107	0.7458
42293251	1	20.17	20.43	21.89	22.69	0.7992	0.8127	0.7555	0.7479
42293261	1	19.86	20.11	21.58	22.38	0.8727	0.8424	0.8547	0.8072
42293271	1	19.93	20.19	21.65	22.46	0.8047	0.815	0.7505	0.7659
42293281	1	20.39	20.65	22.11	22.91	0.7932	0.7927	0.743	0.7507
51291251	1	15	15.25	17.78	18.16	0.8506	0.8616	0.865	0.8088
51291261	1	14.69	14.94	17.47	17.85	0.8541	0.8643	0.8701	0.7905
51291271	1	14.96	15.2	17.74	18.12	0.8526	0.8631	0.8626	0.7876
51291281	1	14.85	15.1	17.63	18.01	0.8535	0.8636	0.8634	0.7869
51291291	1	14.22	14.47	17	17.38	0.8661	0.8697	0.8815	0.7999
51292201	1	14.42	14.66	17.2	17.58	0.8657	0.8717	0.8807	0.7973
51292211	1	14.62	14.87	17.4	17.78	0.8645	0.8719	0.8781	0.794
51292221	1	14.93	15.17	17.71	18.09	0.8611	0.8755	0.8426	0.7887
51292231	1	13.95	14.2	16.73	17.11	0.8695	0.8783	0.8884	0.8039
51292241	1	13.13	13.38	15.91	16.29	0.894	0.9273	0.8995	0.8317
51292251	1	13.55	13.8	16.33	16.72	0.8719	0.9286	0.8941	0.8314
51292261	1	14.21	14.46	16.99	17.38	0.8663	0.8732	0.8858	0.8279
51292271	1	13.39	13.64	16.17	16.55	0.8708	0.8723	0.8933	0.8049
51292281	1	14.17	14.41	16.94	17.33	0.8635	0.8722	0.8823	0.8267
51292291	1	14.26	14.5	17.03	17.42	0.8609	0.8739	0.8777	0.7948
51293201	1	14.85	15.1	17.62	18.01	0.8529	0.866	0.8662	0.8159
51293211	1	15.05	15.3	17.82	18.21	0.8449	0.8613	0.8593	0.8093
51293221	1	15.04	15.28	17.81	18.2	0.8437	0.8604	0.8577	0.8095
51293231	1	14.85	15.09	17.54	18.03	0.8644	0.905	0.8763	0.8024
51293241	1	15.03	15.27	17.71	18.2	0.8373	0.9027	0.873	0.7996
51293251	1	14.83	15.06	17.51	18	0.8587	0.9038	0.8763	0.8014
51294221	1	15.29	15.5	17.86	18.42	0.832	0.8721	0.8551	0.7827
51294231	1	15.07	15.29	17.64	18.21	0.8337	0.8771	0.8617	0.7844
42290272	1	21.33	21.6	23.04	23.85	0.7581	0.7675	0.7064	0.7095
42290282	1	21.23	21.5	22.95	23.76	0.7602	0.772	0.7084	0.7137
42290292	1	21.15	21.42	22.87	23.68	0.7616	0.7739	0.7089	0.7153
42291202	1	21.31	21.57	23.02	23.83	0.7941	0.7711	0.7841	0.7168
42291212	1	20.87	21.14	22.59	23.4	0.7706	0.7846	0.7164	0.7289
42291222	1	20.39	20.65	22.11	22.91	0.8234	0.8017	0.8183	0.7596
42291232	1	21.13	21.39	22.85	23.65	0.7653	0.7769	0.7102	0.7199
42292222	1	21.1	21.36	22.82	23.62	0.7797	0.7827	0.7201	0.7348
42292232	1	20.96	21.23	22.69	23.49	0.7827	0.7877	0.7249	0.7352
42292242	1	20.9	21.16	22.62	23.43	0.7873	0.7905	0.727	0.7386
42292262	1	21.13	21.4	22.86	23.66	0.781	0.7847	0.7212	0.7298
42292272	1	21.03	21.29	22.76	23.56	0.7846	0.7877	0.724	0.7352
42292282	1	20.98	21.25	22.71	23.51	0.8248	0.805	0.8112	0.7555
42292292	1	20.35	20.61	22.08	22.88	0.8466	0.8286	0.8287	0.7846
42293202	1	20.26	20.52	21.99	22.79	0.8115	0.8115	0.7431	0.7386
42293212	1	20.69	20.95	22.41	23.21	0.8446	0.8169	0.8219	0.7659
42293222	1	20.77	21.03	22.49	23.29	0.7992	0.7874	0.7372	0.7194
42293242	1	20.55	20.81	22.27	23.07	0.8499	0.8186	0.831	0.7703
42293252	1	19.17	19.43	20.89	21.7	0.8398	0.8298	0.7717	0.7784
42293262	1	18.99	19.25	20.71	21.51	0.8432	0.8327	0.7756	0.7827
42293272	1	19.39	19.64	21.1	21.91	0.8346	0.8255	0.77	0.7723
42293282	1	20.3	20.56	22.02	22.82	0.7968	0.8058	0.7547	0.7407
51291272	1	15.26	15.51	18.04	18.42	0.851	0.8641	0.8586	0.7819
51291282	1	14.87	15.12	17.65	18.04	0.8561	0.8664	0.8686	0.7896
51291292	1	15.14	15.39	17.92	18.3	0.8535	0.8656	0.8616	0.7859
51292202	1	14.88	15.13	17.66	18.04	0.8621	0.8717	0.8742	0.7928
51292212	1	15.29	15.54	18.07	18.45	0.8553	0.8689	0.8625	0.7839
51292222	1	15.65	15.89	18.42	18.81	0.841	0.8552	0.8118	0.7675
51292232	1	15.02	15.27	17.8	18.19	0.8586	0.8718	0.8667	0.7858
51292242	1	14.86	15.1	17.64	18.02	0.8594	0.8709	0.8705	0.7879
51292252	1	14.4	14.64	17.17	17.56	0.8668	0.8746	0.8832	0.7965
51292262	1	14.9	15.15	17.68	18.06	0.8566	0.8689	0.8676	0.7872
51292272	1	14.26	14.51	17.04	17.42	0.8636	0.8721	0.882	0.8247
51292282	1	13.66	13.91	16.43	16.82	0.8663	0.8732	0.8867	0.8016
51292292	1	13.9	14.15	16.68	17.06	0.8618	0.8713	0.8801	0.7978
51293202	1	14.52	14.76	17.29	17.68	0.8571	0.8703	0.8698	0.7877
51293212	1	15.01	15.25	17.78	18.17	0.8472	0.8623	0.8603	0.8117
51293222	1	15.36	15.61	18.13	18.52	0.834	0.8533	0.8487	0.7991
51293232	1	15.17	15.41	17.94	18.33	0.8361	0.9126	0.8501	0.8023
51293242	1	15.15	15.38	17.83	18.32	0.8342	0.8997	0.8685	0.7979
51293252	1	15.26	15.49	17.94	18.43	0.8333	0.8974	0.8668	0.7966
51293262	1	15.12	15.35	17.79	18.28	0.8528	0.8984	0.8681	0.7965
51293272	1	15.23	15.46	17.9	18.4	0.8502	0.8945	0.8646	0.7946
51294222	1	15.16	15.38	17.73	18.3	0.8342	0.8773	0.8605	0.786
51294232	1	15.2	15.41	17.76	18.33	0.8305	0.8745	0.8568	0.7824
51294242	1	15.12	15.33	17.68	18.25	0.8302	0.8745	0.8576	0.7812
51294252	1	15.06	15.28	17.62	18.19	0.83	0.8749	0.8591	0.781
51294262	1	14.99	15.2	17.55	18.11	0.8282	0.8725	0.8573	0.7795
51294272	1	14.9	15.12	17.46	18.03	0.8279	0.8701	0.8584	0.7803
51294282	1	14.72	14.93	17.27	17.84	0.8297	0.8731	0.863	0.7833
51294292	1	14.88	15.1	17.44	18.01	0.8266	0.8701	0.8565	0.7802
51295202	1	14.78	14.99	17.33	17.9	0.8262	0.8687	0.8568	0.781
51295212	1	14.66	14.88	17.22	17.79	0.8275	0.87	0.8596	0.7828
51295222	1	14.49	14.7	17.04	17.61	0.8293	0.8712	0.8628	0.7858
51295242	1	14.47	14.68	17.03	17.59	0.8289	0.8691	0.8609	0.7864
51295252	1	14.41	14.63	16.98	17.54	0.8296	0.8671	0.8623	0.7881
42291203	1	21.36	21.63	23.08	23.89	0.7557	0.7692	0.7056	0.7123
42291213	1	21.08	21.34	22.79	23.6	0.764	0.7784	0.7123	0.7228
42291223	1	21.03	21.3	22.75	23.56	0.7657	0.7791	0.7113	0.7229
42291293	1	21.18	21.44	22.9	23.71	0.7713	0.7839	0.7194	0.7317
42292213	1	21.12	21.39	22.85	23.65	0.7737	0.7864	0.7221	0.7327
42292223	1	21.01	21.27	22.73	23.54	0.7799	0.7881	0.7252	0.7356
42292233	1	20.81	21.08	22.54	23.34	0.8274	0.8087	0.8187	0.7607
42292243	1	20.28	20.54	22.01	22.81	0.8064	0.8094	0.7413	0.7613
42292253	1	20.87	21.13	22.59	23.39	0.7905	0.7942	0.7295	0.7396
42292263	1	21.25	21.51	22.98	23.78	0.8174	0.7969	0.8037	0.7425
42292273	1	20.78	21.04	22.51	23.31	0.7917	0.7953	0.7302	0.7443
42292283	1	20.09	20.35	21.82	22.62	0.8109	0.8104	0.7426	0.767
42292293	1	19.98	20.24	21.71	22.51	0.8163	0.8157	0.7452	0.7463
42293203	1	20.16	20.42	21.89	22.69	0.8568	0.8348	0.8342	0.7914
42293213	1	20.08	20.34	21.81	22.61	0.8155	0.8026	0.7469	0.7414
42293223	1	21.08	21.34	22.8	23.6	0.8339	0.8008	0.8097	0.7457
42293243	1	20.88	21.14	22.6	23.4	0.8405	0.8071	0.8181	0.7555
42293253	1	20.15	20.41	21.87	22.68	0.863	0.8329	0.8432	0.7903
42293263	1	18.97	19.22	20.69	21.49	0.8447	0.8319	0.7751	0.7836
42293273	1	19.46	19.72	21.18	21.98	0.8835	0.8542	0.858	0.8226
42293283	1	20.58	20.83	22.29	23.1	0.8553	0.8175	0.8326	0.7703
51291293	1	15.21	15.45	17.99	18.37	0.8512	0.8642	0.8643	0.8087
51292203	1	15.18	15.43	17.96	18.34	0.8573	0.8708	0.8665	0.8152
51292213	1	15.26	15.51	18.04	18.42	0.857	0.8725	0.8662	0.7818
51292253	1	15.42	15.66	18.19	18.58	0.8491	0.8658	0.8553	0.7769
51292263	1	15.2	15.45	17.98	18.36	0.8531	0.8676	0.8627	0.7825
51292273	1	14.9	15.15	17.68	18.06	0.8572	0.8703	0.8706	0.7878
51292293	1	14.09	14.34	16.87	17.25	0.8614	0.8699	0.8759	0.795
51293203	1	14.9	15.14	17.67	18.06	0.8461	0.9163	0.8585	0.811
51293213	1	15.11	15.35	17.88	18.26	0.8396	0.8585	0.8542	0.8069
51293223	1	15.25	15.5	18.02	18.41	0.8358	0.9123	0.8495	0.8024
51293233	1	15.42	15.66	18.19	18.57	0.8314	0.9067	0.8451	0.7971
51293243	1	15.37	15.6	18.05	18.54	0.8315	0.896	0.8646	0.7965
51293253	1	15.33	15.57	18.01	18.5	0.8298	0.8954	0.8648	0.7958
51293263	1	15.3	15.54	17.98	18.47	0.8504	0.8943	0.8632	0.7937
51293273	1	15.29	15.52	17.96	18.45	0.8464	0.8929	0.8632	0.7931
51294223	1	15.28	15.5	17.85	18.42	0.832	0.8759	0.8567	0.7845
51294243	1	15.14	15.35	17.7	18.26	0.8303	0.8755	0.8583	0.7821
51294253	1	15.1	15.31	17.66	18.23	0.8291	0.8741	0.8574	0.7806
51294263	1	15.01	15.22	17.57	18.13	0.8265	0.8726	0.8561	0.7796
51294273	1	14.89	15.1	17.44	18.01	0.8284	0.8742	0.8604	0.7808
51294283	1	14.59	14.8	17.15	17.71	0.83	0.8755	0.8653	0.7835
51294293	1	14.5	14.71	17.05	17.62	0.8309	0.8755	0.8661	0.7846
51295203	1	14.63	14.84	17.18	17.75	0.8293	0.8713	0.8606	0.7836
51295213	1	14.58	14.8	17.15	17.71	0.8284	0.8699	0.8599	0.7835
51295223	1	14.53	14.74	17.09	17.65	0.8294	0.8713	0.8608	0.785
51295243	1	14.37	14.58	16.94	17.5	0.831	0.8705	0.8622	0.7876
51295253	1	14.16	14.37	16.73	17.29	0.8346	0.8724	0.8685	0.7927
51295263	1	14.11	14.32	16.68	17.24	0.8349	0.8695	0.8698	0.7938
51295273	1	13.83	14.04	16.41	16.97	0.8368	0.8689	0.8768	0.7982
51296263	1	14.14	14.36	16.76	17.31	0.832	0.8574	0.8698	0.8011
51296273	1	14.1	14.33	16.72	17.27	0.8324	0.8586	0.8684	0.8007
42291204	1	21.13	21.39	22.84	23.65	0.7942	0.7765	0.7918	0.7259
42291214	1	20.77	21.04	22.49	23.3	0.7714	0.7854	0.7149	0.7326
42291224	1	20.92	21.19	22.64	23.45	0.7673	0.7815	0.7127	0.7288
42291234	1	21.27	21.54	22.99	23.8	0.7588	0.7729	0.7081	0.7166
42291274	1	21.53	21.79	23.25	24.06	0.7522	0.7673	0.7095	0.7075
42291284	1	20.9	21.16	22.62	23.43	0.776	0.7879	0.7233	0.7354
42291294	1	20.25	20.52	21.97	22.78	0.7974	0.8092	0.7375	0.7608
42292204	1	20.46	20.73	22.18	22.99	0.7984	0.8066	0.7382	0.7549
42292214	1	20.07	20.33	21.79	22.59	0.848	0.8299	0.84	0.7934
42292224	1	19.56	19.83	21.29	22.09	0.822	0.826	0.7527	0.7852
42292234	1	19.78	20.04	21.5	22.31	0.8571	0.8409	0.8446	0.8067
42292244	1	19.65	19.91	21.37	22.18	0.8208	0.8218	0.7507	0.7815
42292254	1	20.12	20.38	21.84	22.64	0.8102	0.8112	0.7415	0.765
42292264	1	20.54	20.8	22.26	23.07	0.8385	0.8188	0.821	0.7742
42292274	1	20.42	20.69	22.15	22.95	0.8015	0.8038	0.7361	0.7558
42292284	1	19.97	20.24	21.7	22.5	0.8139	0.8138	0.7452	0.7711
42292294	1	19.97	20.23	21.69	22.5	0.8137	0.8144	0.7456	0.7696
42293204	1	20.54	20.8	22.26	23.06	0.8451	0.8196	0.8241	0.7725
42293214	1	20.84	21.1	22.56	23.36	0.8399	0.8094	0.8175	0.7583
42293234	1	20.57	20.83	22.29	23.09	0.8494	0.8187	0.8255	0.7688
42293244	1	19.76	20.02	21.48	22.29	0.8258	0.8133	0.756	0.7574
42293254	1	18.86	19.12	20.58	21.39	0.8464	0.8274	0.7732	0.7834
42293264	1	18.77	19.03	20.49	21.29	0.8511	0.8325	0.7764	0.7891
42293274	1	18.82	19.08	20.54	21.35	0.8487	0.83	0.7761	0.7858
42293284	1	19.45	19.71	21.17	21.97	0.8358	0.8218	0.7685	0.7686
51292264	1	15.3	15.54	18.07	18.46	0.8458	0.8604	0.8588	0.8036
51292274	1	15.18	15.42	17.95	18.33	0.8449	0.8586	0.8589	0.8062
51292284	1	15	15.25	17.77	18.16	0.8478	0.9176	0.8573	0.8078
51292294	1	14.55	14.8	17.33	17.71	0.8686	0.9237	0.8612	0.8139
51293204	1	15.04	15.29	17.82	18.2	0.8436	0.9151	0.8536	0.8062
51293214	1	15.26	15.51	18.04	18.42	0.8363	0.9096	0.8483	0.8002
51293224	1	15.45	15.69	18.22	18.6	0.8299	0.8471	0.8424	0.7941
51293234	1	15.4	15.65	18.17	18.56	0.8309	0.9062	0.8452	0.7985
51293284	1	15.38	15.61	18.05	18.54	0.842	0.891	0.8591	0.7902
51293294	1	15.3	15.54	17.97	18.46	0.8398	0.8924	0.8605	0.7899
51294214	1	15.22	15.43	17.79	18.35	0.8349	0.8786	0.8613	0.7891
51294234	1	15.12	15.33	17.68	18.24	0.832	0.877	0.8608	0.7859
51294244	1	15.14	15.36	17.7	18.27	0.8305	0.8765	0.8587	0.7838
51294254	1	15.15	15.36	17.71	18.27	0.8295	0.8747	0.8562	0.7817
51294264	1	15.1	15.31	17.66	18.22	0.8268	0.8704	0.8527	0.7789
51294274	1	14.72	14.93	17.28	17.84	0.8302	0.8752	0.8624	0.7823
51294284	1	14.61	14.83	17.17	17.73	0.8316	0.8768	0.8657	0.785
51294294	1	14.53	14.75	17.09	17.66	0.8305	0.8774	0.8667	0.785
51295204	1	14.44	14.66	17	17.56	0.8321	0.8782	0.8669	0.7876
51295214	1	14.52	14.74	17.08	17.64	0.829	0.8727	0.8606	0.7848
51295224	1	14.22	14.43	16.78	17.35	0.8335	0.8772	0.8689	0.7897
51295234	1	14.34	14.56	16.91	17.47	0.8329	0.8736	0.864	0.789
51295254	1	14.48	14.7	17.06	17.62	0.8312	0.8647	0.8584	0.7896
51295264	1	14.28	14.5	16.86	17.42	0.8344	0.8692	0.8654	0.7949
51295274	1	14.14	14.36	16.72	17.28	0.8369	0.8676	0.8696	0.7969
51295284	1	13.8	14.02	16.39	16.95	0.8393	0.8673	0.8778	0.8004
51295294	1	13.66	13.88	16.26	16.81	0.8412	0.8683	0.8823	0.8042
51296204	1	13.99	14.22	16.6	17.15	0.839	0.8649	0.8754	0.8028
51296214	1	14.13	14.35	16.74	17.29	0.8359	0.8624	0.872	0.8013
51296274	1	14.32	14.55	16.95	17.5	0.832	0.858	0.8626	0.7963
51296284	1	14.23	14.46	16.86	17.41	0.8319	0.8584	0.8638	0.7969
51296294	1	14.13	14.36	16.76	17.31	0.8332	0.86	0.869	0.8003
42290285	1	21.41	21.68	23.12	23.93	0.7528	0.7652	0.7038	0.7084
42291215	1	21.42	21.69	23.14	23.95	0.7869	0.7678	0.7816	0.7147
42291275	1	21.28	21.55	23	23.81	0.801	0.7714	0.7843	0.7155
42291285	1	20.7	20.96	22.42	23.23	0.8278	0.7959	0.8137	0.7482
42291295	1	20.17	20.43	21.89	22.7	0.8475	0.8175	0.8365	0.7749
42292205	1	19.72	19.98	21.44	22.24	0.8633	0.8336	0.8496	0.8009
42292215	1	20.1	20.36	21.82	22.63	0.8091	0.8169	0.7465	0.7423
42292225	1	19.95	20.21	21.67	22.48	0.8576	0.832	0.8467	0.7973
42292235	1	19.8	20.06	21.52	22.33	0.863	0.84	0.8485	0.8055
42292245	1	19.58	19.84	21.31	22.11	0.8218	0.8264	0.7529	0.7582
42292255	1	20.23	20.5	21.96	22.76	0.8488	0.8288	0.8312	0.7876
42292265	1	20.56	20.83	22.29	23.09	0.8395	0.8199	0.8228	0.7729
42292275	1	20.28	20.55	22.01	22.81	0.848	0.829	0.8289	0.7863
42292285	1	19.99	20.25	21.72	22.52	0.8579	0.8381	0.8268	0.7983
42292295	1	20.35	20.62	22.08	22.88	0.8481	0.8264	0.8207	0.7816
42293205	1	20.23	20.5	21.96	22.76	0.8094	0.8104	0.7436	0.7359
42293215	1	20.81	21.07	22.53	23.33	0.838	0.8112	0.8129	0.7592
42293225	1	20.71	20.97	22.43	23.23	0.8429	0.8144	0.8154	0.7621
42293235	1	19.92	20.18	21.64	22.44	0.8645	0.8397	0.8303	0.7954
42293245	1	18.91	19.17	20.63	21.43	0.8456	0.8423	0.7707	0.7815
42293255	1	17.66	17.92	19.38	20.18	0.8683	0.8604	0.7902	0.8101
42293265	1	18.38	18.64	20.1	20.9	0.8566	0.8525	0.7807	0.7958
42293275	1	19.48	19.74	21.19	22	0.8833	0.8537	0.8464	0.8174
42293285	1	20.07	20.33	21.79	22.6	0.8052	0.8092	0.7465	0.7588
42293295	1	20.58	20.84	22.3	23.11	0.7926	0.7999	0.7408	0.7444
42294205	1	20.27	20.53	21.99	22.81	0.7992	0.8074	0.7459	0.7565
51292275	1	15.27	15.51	18.04	18.43	0.8452	0.8637	0.8535	0.8058
51292285	1	15.24	15.49	18.02	18.4	0.8432	0.8624	0.8522	0.8054
51292295	1	15.43	15.68	18.21	18.59	0.8371	0.8562	0.8474	0.8003
51293205	1	15.34	15.59	18.12	18.5	0.8357	0.8519	0.8475	0.7991
51293215	1	15.47	15.71	18.24	18.62	0.8317	0.8488	0.8437	0.7955
51293225	1	15.4	15.64	18.17	18.55	0.8285	0.8454	0.8408	0.794
51293235	1	15.39	15.64	18.16	18.54	0.8287	0.9012	0.8423	0.7963
51293245	1	15.4	15.64	18.16	18.55	0.8266	0.9007	0.8408	0.7958
51293285	1	15.32	15.55	17.99	18.48	0.8421	0.8924	0.8595	0.7917
51294215	1	15.26	15.48	17.83	18.39	0.8321	0.8791	0.8589	0.7875
51294225	1	15.19	15.41	17.76	18.32	0.8319	0.8788	0.8591	0.787
51294235	1	15.14	15.36	17.7	18.27	0.8313	0.8776	0.859	0.7859
51294245	1	14.98	15.2	17.54	18.11	0.8325	0.8784	0.8617	0.786
51294255	1	14.95	15.16	17.51	18.07	0.8315	0.8785	0.8603	0.7843
51294265	1	14.86	15.07	17.42	17.98	0.8303	0.8751	0.8603	0.7827
51294275	1	15.04	15.25	17.59	18.16	0.825	0.866	0.8502	0.7784
51294285	1	14.73	14.94	17.28	17.85	0.8302	0.8745	0.8618	0.7834
51294295	1	14.49	14.7	17.04	17.61	0.8307	0.8771	0.8674	0.7865
51295205	1	14.15	14.37	16.71	17.27	0.8336	0.8805	0.8731	0.7917
51295215	1	14.23	14.45	16.79	17.36	0.8324	0.8774	0.8685	0.7895
51295225	1	14.34	14.55	16.91	17.47	0.8327	0.8748	0.866	0.7889
51295245	1	14.19	14.41	16.77	17.33	0.835	0.8737	0.8683	0.7931
51295255	1	14.28	14.49	16.85	17.41	0.8339	0.8699	0.8656	0.7942
51295275	1	14.05	14.27	16.64	17.2	0.8377	0.8671	0.8711	0.7986
51295285	1	13.61	13.83	16.21	16.76	0.8414	0.8701	0.8814	0.8053
51295295	1	13.41	13.64	16.01	16.57	0.8438	0.8724	0.8862	0.8076
51296205	1	13.57	13.79	16.17	16.73	0.8425	0.8711	0.8846	0.8074
51296215	1	14.15	14.37	16.76	17.31	0.8363	0.8632	0.8706	0.8012
51296225	1	14.04	14.26	16.65	17.2	0.839	0.8668	0.8765	0.8054
51296265	1	14.2	14.43	16.83	17.38	0.8351	0.8616	0.8679	0.8004
51296275	1	14.28	14.51	16.91	17.46	0.8329	0.8591	0.863	0.7978
51296285	1	13.93	14.16	16.56	17.12	0.8366	0.8651	0.8751	0.8033
51296295	1	13.96	14.19	16.59	17.14	0.8355	0.8632	0.8734	0.8026
51297205	1	13.75	13.98	16.39	16.94	0.8367	0.8669	0.8789	0.8063
51297215	1	13.82	14.05	16.45	17	0.8328	0.8632	0.8744	0.8037
51297225	1	13.68	13.91	16.32	16.87	0.8323	0.8639	0.8774	0.8058
51297235	1	13.79	14.02	16.43	16.98	0.8323	0.862	0.8762	0.8041
51297245	1	14.1	14.33	16.73	17.29	0.8284	0.8561	0.867	0.8
42290286	1	21.52	21.78	23.23	24.04	0.7518	0.7613	0.7048	0.7006
42290296	1	20.98	21.25	22.7	23.51	0.7672	0.779	0.7154	0.7259
42291206	1	21.1	21.36	22.81	23.62	0.797	0.7758	0.7917	0.7242
42291216	1	21.25	21.52	22.97	23.78	0.7925	0.7724	0.788	0.7204
42291226	1	21.07	21.34	22.79	23.6	0.7632	0.7782	0.7106	0.724
42291266	1	21.21	21.48	22.93	23.74	0.7618	0.7761	0.7171	0.7166
42291276	1	20.52	20.78	22.24	23.04	0.7852	0.7914	0.7318	0.7427
42291286	1	19.66	19.93	21.39	22.19	0.8123	0.8136	0.7504	0.7515
42291296	1	20.61	20.88	22.34	23.14	0.7945	0.7949	0.7412	0.7218
42292206	1	21.22	21.48	22.94	23.75	0.8144	0.7856	0.7982	0.7312
42292216	1	20.44	20.71	22.17	22.97	0.8449	0.8155	0.8321	0.7715
42292226	1	19.94	20.21	21.67	22.47	0.8606	0.8342	0.8504	0.7958
42292236	1	19.33	19.59	21.06	21.86	0.8283	0.8225	0.7615	0.765
42292246	1	19.38	19.64	21.1	21.91	0.8761	0.8558	0.8497	0.8222
42292256	1	19.75	20.01	21.47	22.28	0.8663	0.8446	0.8418	0.807
42292266	1	20.46	20.72	22.18	22.99	0.8466	0.8225	0.8275	0.7756
42292276	1	20.31	20.58	22.04	22.84	0.8493	0.8281	0.8232	0.7829
42292286	1	20.11	20.38	21.84	22.64	0.8542	0.835	0.8269	0.793
42292296	1	20.31	20.57	22.03	22.84	0.8489	0.828	0.8206	0.7827
42293206	1	20.45	20.72	22.17	22.98	0.847	0.8236	0.8215	0.7753
42293216	1	20.79	21.06	22.51	23.32	0.8383	0.8119	0.8148	0.7593
42293226	1	20.47	20.73	22.19	23	0.8085	0.8076	0.7418	0.7282
42293236	1	19.84	20.1	21.56	22.36	0.823	0.8223	0.7526	0.7482
42293246	1	19.12	19.39	20.84	21.65	0.8419	0.838	0.7669	0.7738
42293256	1	18.36	18.62	20.07	20.88	0.8572	0.8507	0.7802	0.7945
42293266	1	18.81	19.07	20.52	21.34	0.8503	0.8287	0.7761	0.7845
42293276	1	19.59	19.85	21.31	22.12	0.8162	0.8172	0.751	0.7519
42293286	1	19.7	19.97	21.42	22.24	0.8755	0.8483	0.8446	0.8077
42293296	1	19.35	19.61	21.06	21.88	0.8399	0.8258	0.7716	0.7742
42294206	1	19.14	19.41	20.86	21.68	0.8443	0.8288	0.7747	0.7803
42294216	1	20.58	20.85	22.3	23.12	0.7904	0.7983	0.738	0.7466
51293226	1	15.3	15.54	18.07	18.45	0.8289	0.9058	0.8458	0.8013
51293236	1	15.35	15.6	18.12	18.51	0.8251	0.8941	0.8375	0.7935
51293246	1	15.28	15.52	18.04	18.43	0.824	0.8942	0.8384	0.7946
51293266	1	15.43	15.66	18.1	18.59	0.8452	0.89	0.8571	0.7921
51293276	1	15.42	15.65	18.09	18.58	0.8429	0.8914	0.8569	0.7909
51293286	1	15.39	15.63	18.06	18.55	0.8405	0.8899	0.8565	0.7896
51294246	1	15.12	15.33	17.67	18.24	0.8295	0.8772	0.8574	0.7841
51294256	1	14.99	15.2	17.55	18.11	0.8296	0.8765	0.8581	0.7838
51294266	1	14.74	14.95	17.3	17.86	0.8313	0.8774	0.8634	0.7848
51294276	1	14.69	14.91	17.25	17.81	0.8309	0.8765	0.8637	0.7852
51294286	1	14.78	14.99	17.34	17.9	0.8295	0.875	0.8611	0.7828
51294296	1	14.49	14.7	17.04	17.61	0.8316	0.8787	0.8671	0.788
51295206	1	14.22	14.43	16.78	17.34	0.8344	0.8812	0.8723	0.7914
51295216	1	14.19	14.41	16.76	17.32	0.8332	0.8787	0.8693	0.7905
51295226	1	14.38	14.59	16.94	17.5	0.8343	0.8779	0.8664	0.7912
51295236	1	14.24	14.46	16.81	17.37	0.836	0.8777	0.8686	0.7931
51295246	1	13.87	14.09	16.44	17	0.8396	0.8793	0.8766	0.7985
51295256	1	13.79	14	16.37	16.92	0.8417	0.8779	0.8801	0.8013
51295266	1	14.07	14.29	16.65	17.21	0.8374	0.8685	0.8713	0.8004
51295286	1	13.76	13.98	16.36	16.91	0.839	0.8673	0.8776	0.8048
51295296	1	13.58	13.8	16.18	16.73	0.8407	0.8706	0.8832	0.8089
51296206	1	13.65	13.87	16.26	16.81	0.8417	0.872	0.8843	0.8088
51296216	1	13.64	13.87	16.26	16.81	0.8417	0.8721	0.8837	0.8086
51296226	1	13.88	14.11	16.5	17.05	0.8408	0.8698	0.8803	0.8073
51296246	1	14.22	14.45	16.85	17.4	0.8379	0.8643	0.869	0.8013
51296256	1	14.18	14.41	16.81	17.36	0.8376	0.864	0.8696	0.8025
51296266	1	14.04	14.27	16.67	17.22	0.8387	0.8653	0.8737	0.8033
51296276	1	14.02	14.24	16.65	17.2	0.8376	0.8659	0.8726	0.8025
51296286	1	13.75	13.98	16.39	16.94	0.8388	0.8683	0.8785	0.8053
51296296	1	13.36	13.59	16	16.55	0.841	0.8719	0.8881	0.8093
51297206	1	13.84	14.07	16.48	17.03	0.8365	0.8665	0.8771	0.8053
51297216	1	14.02	14.25	16.66	17.21	0.8337	0.8626	0.8713	0.8022
51297226	1	13.66	13.89	16.3	16.85	0.8346	0.8664	0.8804	0.8047
51297236	1	13.59	13.82	16.23	16.78	0.8344	0.8662	0.8813	0.8051
51297246	1	13.96	14.2	16.6	17.16	0.8311	0.8604	0.8714	0.8016
51297256	1	14.21	14.45	16.85	17.41	0.8268	0.8559	0.8627	0.7964
51297266	1	14.33	14.56	16.96	17.52	0.8228	0.8516	0.8564	0.7936
51297276	1	14.23	14.46	16.87	17.43	0.8221	0.8515	0.8594	0.7958
42290297	1	20.98	21.25	22.7	23.51	0.7483	0.7683	0.6983	0.7094
42291207	1	20.99	21.25	22.7	23.51	0.7476	0.7695	0.6972	0.7124
42291217	1	20.77	21.04	22.49	23.3	0.8037	0.7859	0.8047	0.7403
42291227	1	21.19	21.46	22.91	23.72	0.7595	0.7749	0.7092	0.7194
42291267	1	21.4	21.67	23.13	23.93	0.7561	0.7724	0.7122	0.7119
42291277	1	20.93	21.2	22.65	23.46	0.8193	0.7921	0.8085	0.743
42291287	1	20.29	20.55	22.01	22.82	0.7974	0.7984	0.7387	0.7522
42292207	1	21.03	21.3	22.76	23.56	0.8303	0.7964	0.8107	0.7448
42292217	1	20.95	21.22	22.67	23.48	0.834	0.8014	0.8173	0.7511
42292227	1	20.65	20.92	22.38	23.18	0.8414	0.8137	0.8302	0.7662
42292237	1	19.73	20	21.46	22.26	0.8686	0.8434	0.852	0.8074
42292247	1	20.13	20.39	21.85	22.65	0.8584	0.834	0.8402	0.7921
42292257	1	20.47	20.74	22.2	23	0.8484	0.822	0.8301	0.7763
42292267	1	20.65	20.91	22.37	23.17	0.8399	0.8162	0.8177	0.7671
42292277	1	20.75	21.01	22.47	23.28	0.8372	0.8143	0.8145	0.764
42292287	1	20.17	20.44	21.9	22.7	0.8108	0.8124	0.7432	0.7638
42292297	1	20.24	20.5	21.96	22.76	0.8097	0.8098	0.7426	0.7598
42293207	1	20.25	20.52	21.97	22.78	0.8115	0.8107	0.7444	0.7348
42293217	1	20.81	21.07	22.52	23.33	0.8381	0.8114	0.8143	0.7587
42293227	1	20.47	20.73	22.18	22.99	0.8077	0.8081	0.7423	0.7264
42293237	1	20.03	20.29	21.75	22.55	0.8196	0.8182	0.75	0.7416
42293247	1	19.53	19.79	21.25	22.06	0.8361	0.8184	0.7624	0.7652
42293257	1	19.16	19.42	20.88	21.69	0.8423	0.8228	0.7687	0.7751
42293267	1	19.57	19.84	21.29	22.1	0.8772	0.8536	0.8421	0.8139
42293277	1	19.86	20.13	21.58	22.4	0.8687	0.843	0.8397	0.7999
42293287	1	19.8	20.07	21.52	22.34	0.8732	0.8456	0.8447	0.8046
42293297	1	19.45	19.72	21.17	22	0.8812	0.8562	0.8523	0.8199
42294207	1	18.8	19.07	20.52	21.35	0.85	0.8313	0.7789	0.7858
42294217	1	19.61	19.88	21.33	22.16	0.8317	0.8179	0.7635	0.7612
42294227	1	19.86	20.13	21.58	22.42	0.8247	0.8256	0.7581	0.7545
42294237	1	20.64	20.91	22.36	23.2	0.7857	0.7923	0.7292	0.7436
51293237	1	15.34	15.59	18.11	18.49	0.8228	0.8986	0.8388	0.7958
51293247	1	15.29	15.54	18.06	18.44	0.8232	0.9013	0.8404	0.7971
51293267	1	15.4	15.64	18.07	18.56	0.8428	0.8903	0.8561	0.792
51293277	1	15.33	15.57	18	18.49	0.8403	0.8918	0.8564	0.7916
51294247	1	15.13	15.34	17.69	18.25	0.8279	0.8751	0.855	0.7835
51294257	1	15.05	15.26	17.6	18.16	0.8281	0.876	0.8577	0.7838
51294267	1	14.94	15.15	17.5	18.06	0.8265	0.8752	0.8577	0.7821
51294277	1	14.68	14.9	17.24	17.8	0.8287	0.8775	0.8628	0.7849
51294287	1	14.46	14.67	17.02	17.58	0.8316	0.8809	0.8675	0.7872
51294297	1	14.33	14.55	16.89	17.45	0.8318	0.8796	0.8687	0.7888
51295207	1	14.59	14.81	17.15	17.71	0.8298	0.8737	0.8618	0.7859
51295217	1	14.39	14.61	16.96	17.52	0.8314	0.8766	0.8655	0.7885
51295227	1	14.15	14.36	16.71	17.27	0.8364	0.8816	0.8712	0.7934
51295237	1	13.92	14.14	16.5	17.05	0.8378	0.8801	0.8746	0.7966
51295247	1	13.8	14.02	16.38	16.93	0.8405	0.8793	0.8778	0.8001
51295257	1	14.03	14.25	16.61	17.16	0.8386	0.8752	0.8741	0.7992
51295267	1	13.97	14.19	16.56	17.11	0.839	0.8713	0.8749	0.8026
51295277	1	13.76	13.98	16.36	16.91	0.8414	0.8704	0.8803	0.8066
51295287	1	13.8	14.02	16.4	16.95	0.8426	0.8707	0.8799	0.807
51295297	1	13.3	13.52	15.91	16.46	0.8481	0.8773	0.8928	0.8146
51296207	1	13.46	13.69	16.08	16.62	0.8452	0.8752	0.8892	0.8121
51296217	1	13.72	13.94	16.34	16.88	0.8431	0.8728	0.8837	0.8105
51296227	1	13.94	14.16	16.56	17.11	0.844	0.8709	0.8784	0.8108
51296237	1	14.34	14.57	16.97	17.51	0.8349	0.8607	0.8597	0.7985
51296247	1	14.24	14.47	16.87	17.42	0.8365	0.8617	0.8633	0.801
51296257	1	13.73	13.96	16.36	16.91	0.8423	0.8712	0.8797	0.8113
51296267	1	13.64	13.87	16.28	16.82	0.8423	0.8732	0.8829	0.8095
51296277	1	13.69	13.92	16.33	16.87	0.8415	0.8712	0.8828	0.8078
51296287	1	13.71	13.94	16.35	16.89	0.8392	0.8698	0.8797	0.8056
51296297	1	13.47	13.7	16.11	16.66	0.8429	0.873	0.8884	0.81
51297207	1	13.71	13.94	16.35	16.9	0.8385	0.871	0.8816	0.8067
51297217	1	14.24	14.47	16.89	17.43	0.8345	0.8618	0.866	0.7987
51297227	1	14.05	14.29	16.7	17.25	0.8335	0.863	0.8702	0.8007
51297237	1	13.95	14.18	16.59	17.14	0.8333	0.8625	0.8728	0.8015
51297247	1	14.26	14.49	16.9	17.45	0.8281	0.8577	0.8619	0.7953
51297257	1	14.49	14.72	17.13	17.68	0.8255	0.8535	0.8542	0.7916
51297267	1	14.15	14.38	16.78	17.34	0.828	0.8571	0.8667	0.7974
42291268	1	21.22	21.49	22.94	23.75	0.8041	0.7805	0.7961	0.7284
42291278	1	20.99	21.25	22.71	23.51	0.7741	0.7897	0.7241	0.7313
42292208	1	20.92	21.18	22.64	23.45	0.8352	0.8006	0.8164	0.7512
42292218	1	19.81	20.07	21.53	22.33	0.8706	0.8391	0.8559	0.8021
42292228	1	19.51	19.78	21.24	22.04	0.8264	0.8243	0.7619	0.7643
42292238	1	19.2	19.47	20.93	21.73	0.8344	0.8271	0.7655	0.7725
42292248	1	19.87	20.13	21.59	22.4	0.8666	0.8422	0.8471	0.8043
42292258	1	20.25	20.52	21.98	22.78	0.8536	0.831	0.8302	0.7864
42292268	1	20.62	20.89	22.35	23.15	0.8418	0.8177	0.82	0.769
42292278	1	20.84	21.11	22.56	23.37	0.8357	0.8112	0.8152	0.76
42292288	1	20.37	20.64	22.09	22.9	0.8489	0.8275	0.8251	0.7812
42292298	1	19.88	20.14	21.6	22.4	0.8622	0.8443	0.8323	0.8033
42293208	1	20.17	20.43	21.89	22.69	0.8548	0.8331	0.8265	0.7876
42293218	1	20.52	20.79	22.24	23.05	0.8457	0.8209	0.8205	0.7713
42293228	1	20.25	20.51	21.97	22.78	0.8566	0.8329	0.83	0.7861
42293238	1	19.78	20.04	21.5	22.31	0.8275	0.8258	0.7562	0.7543
42293248	1	19.49	19.75	21.2	22.02	0.8352	0.8326	0.7609	0.7637
42293258	1	19.67	19.94	21.39	22.21	0.8734	0.8517	0.8388	0.81
42293268	1	19.94	20.2	21.65	22.47	0.8659	0.8429	0.8343	0.7981
42293278	1	20.09	20.36	21.81	22.63	0.8633	0.8373	0.8357	0.7911
42293288	1	19.81	20.08	21.53	22.36	0.8697	0.8471	0.8424	0.8034
42293298	1	19.52	19.79	21.23	22.07	0.8792	0.8529	0.8492	0.8139
42294208	1	19.15	19.42	20.87	21.7	0.842	0.8258	0.7727	0.7732
42294218	1	20.25	20.53	21.97	22.81	0.8517	0.8239	0.8334	0.7769
42294228	1	20.99	21.26	22.71	23.55	0.8288	0.7981	0.8089	0.744
49294218	1	16.74	16.97	19.38	19.72	0.8115	0.786	0.7696	0.7278
49296218	1	16.28	16.52	18.94	19.27	0.824	0.7944	0.8125	0.7575
49296238	1	16.64	16.87	19.32	19.66	0.7777	0.7802	0.7442	0.725
51293238	1	15.34	15.59	18.11	18.49	0.8195	0.8972	0.836	0.7956
51293248	1	15.32	15.56	18.08	18.47	0.8185	0.9026	0.8385	0.7964
51293258	1	15.38	15.62	18.14	18.53	0.8145	0.9006	0.8347	0.7941
51293268	1	15.35	15.6	18.11	18.5	0.8309	0.9007	0.8353	0.7952
51293278	1	15.34	15.57	18	18.49	0.8364	0.8881	0.8534	0.789
51293288	1	15.21	15.45	17.88	18.37	0.8342	0.89	0.856	0.7895
51293298	1	15.16	15.37	17.73	18.29	0.8356	0.8797	0.8613	0.7918
51294208	1	15.24	15.46	17.81	18.37	0.83	0.8782	0.8588	0.7885
51294218	1	15.17	15.38	17.73	18.29	0.8292	0.8778	0.8591	0.7881
51294228	1	15	15.21	17.56	18.12	0.8302	0.8785	0.8599	0.7881
51294238	1	15.04	15.25	17.6	18.16	0.8294	0.8788	0.8586	0.7856
51294248	1	15.05	15.27	17.61	18.17	0.8281	0.8766	0.8578	0.7845
51294258	1	15	15.22	17.56	18.12	0.8271	0.8751	0.8572	0.7834
51294268	1	15.05	15.27	17.61	18.17	0.826	0.8736	0.8548	0.7819
51294278	1	14.85	15.06	17.4	17.96	0.8244	0.8735	0.8577	0.7814
51294288	1	14.5	14.71	17.06	17.62	0.8295	0.8759	0.8657	0.787
51294298	1	14.42	14.63	16.97	17.53	0.8313	0.8795	0.8658	0.7878
51295208	1	14.71	14.92	17.27	17.83	0.8294	0.8737	0.8586	0.785
51295218	1	14.51	14.73	17.08	17.64	0.8312	0.8762	0.8621	0.7889
51295228	1	14.38	14.6	16.95	17.51	0.8327	0.8761	0.8639	0.7898
51295238	1	14.04	14.25	16.61	17.17	0.837	0.8793	0.8726	0.7961
51295248	1	14.04	14.26	16.62	17.17	0.8384	0.8772	0.8728	0.7987
51295258	1	13.86	14.08	16.45	17	0.8412	0.8786	0.8773	0.8015
51295268	1	13.55	13.77	16.15	16.7	0.839	0.8704	0.8813	0.8049
[truncated: 194,929 more rows]
